# Supplementary material for: Phenotypic, genomic, and transcriptional characterization of Streptococcus pneumoniae interacting with human pharyngeal cells
Source: BMC Genomics. 2013 Jun 9;14:383. doi: 10.1186/1471-2164-14-383 (PMC3708772; doi:10.1186/1471-2164-14-383)
Supplement: Additional file 10 — Is a table showing the complete list of RNA-Seq results. [file 1471-2164-14-383-S10.xls]

## Sheet: Sheet1_2
feature id	length	hits	% coverage	depth	RPKM
SP_0001	1361	106	0.7634	3.20x	1.65131
SP_0002	1136	58	0.4445	3.65x	1.0825
SP_0003	248	29	0.8911	3.59x	2.47928
SP_0004	1115	373	0.9327	11.31x	7.09274
SP_0005	569	80	0.8664	4.62x	2.98097
SP_0006	3509	129	0.5207	2.20x	0.779446
SP_0007	266	48	0.7744	6.58x	3.82595
SP_0008	368	51	0.981	4.37x	2.93834
SP_0009	122	4	0.5164	1.38x	0.695152
SP_0010	1268	73	0.6435	2.84x	1.22063
SP_0011	1277	19	0.372	1.23x	0.315459
SP_0012	542	419	0.928	26.51x	16.3906
SP_0013	1958	928	0.9729	15.53x	10.0488
SP_0014	479	15	0.3967	2.39x	0.66395
SP_0015	416	186	0.9808	14.15x	9.47981
SP_0016	338	105	0.8402	10.37x	6.58647
SP_0018	242	2	0.2645	1.00x	0.175224
SP_0019	1286	1039	0.9821	26.05x	17.1299
SP_0020	467	60	0.8437	4.80x	2.72405
SP_0021	443	29	0.8014	2.41x	1.38795
SP_0022	515	46	0.7767	3.55x	1.89378
SP_0024	497	701	1.002	41.69x	29.9048
SP_0025	209	22	0.9234	3.37x	2.23181
SP_0026	623	38	0.6116	3.09x	1.29323
SP_0027	968	280	0.937	9.85x	6.13285
SP_0029	233	4	0.2876	1.48x	0.363985
SP_0030	326	12	0.4663	2.10x	0.780447
SP_0031	314	59	0.9777	5.32x	3.98384
SP_0032	2633	621	0.9491	7.93x	5.00058
SP_0033	437	196	1.0023	13.60x	9.50943
SP_0034	1010	979	0.9525	30.83x	20.5514
SP_0035	1169	576	1.0009	15.56x	10.4469
SP_0036	770	148	0.9974	6.11x	4.07522
SP_0037	992	219	0.9627	7.26x	4.68072
SP_0038	233	34	0.9828	4.48x	3.09388
SP_0040	125	14	0.944	3.48x	2.37464
SP_0041	230	22	0.887	3.33x	2.02803
SP_0042	2153	176	0.7808	3.32x	1.7332
SP_0043	1349	47	0.6494	1.69x	0.738696
SP_0044	707	30	0.7624	1.64x	0.899667
SP_0045	3725	246	0.7579	2.78x	1.4002
SP_0046	1442	185	0.9105	4.48x	2.72011
SP_0047	1022	66	0.8297	2.48x	1.36922
SP_0048	545	44	0.7486	3.43x	1.71173
SP_0049	509	20	0.6464	1.81x	0.83309
SP_0050	1547	276	0.9037	6.28x	3.78267
SP_0051	1262	56	0.6965	2.00x	0.940824
SP_0052	116	2	0.3362	1.64x	0.365554
SP_0053	488	10	0.3422	1.72x	0.43447
SP_0054	1091	128	0.824	4.20x	2.48751
SP_0055	227	225	1.0044	27.39x	21.0153
SP_0056	1298	637	0.9753	15.79x	10.4051
SP_0057	3938	27	0.193	1.13x	0.145368
SP_0058	716	467	0.8757	23.62x	13.8288
SP_0059	101	34	0.3663	9.70x	7.13736
SP_0060	1787	38	0.418	1.59x	0.450857
SP_0061	476	5	0.2731	1.18x	0.222712
SP_0062	905	2	0.0707	1.00x	0.0468556
SP_0063	815	9	0.2626	1.25x	0.234134
SP_0064	404	35	0.2896	1.96x	1.83682
SP_0065	1166	4	0.1098	1.00x	0.0727347
SP_0066	1037	4	0.1003	1.22x	0.0817826
SP_0067	260	1	0.1231	1.00x	0.0815467
SP_0068	197	0	0	0.00x	0
SP_0069	635	2	0.1008	1.00x	0.0667784
SP_0070	101	0	0	0.00x	0
SP_0071	5570	631	0.7467	4.80x	2.4019
SP_0072	113	0	0	0.00x	0
SP_0073	854	2	0.0749	1.00x	0.0496537
SP_0074	557	33	0.6571	2.81x	1.25614
SP_0075	704	365	1.0014	16.37x	10.9926
SP_0076	92	8	0.9022	2.43x	1.84367
SP_0077	158	12	0.7785	2.64x	1.61029
SP_0078	1379	577	0.9898	13.33x	8.87139
SP_0079	665	770	0.9759	37.33x	24.5499
SP_0080	107	30	0.4112	3.14x	5.94453
SP_0082	2573	16	0.1986	1.00x	0.131844
SP_0083	698	97	0.9069	4.87x	2.94643
SP_0084	1052	83	0.8717	2.89x	1.67279
SP_0085	611	1842	1.0016	93.99x	63.9188
SP_0087	140	94	1.0071	18.60x	14.2357
SP_0088	269	624	1.0037	71.56x	49.1827
SP_0089	95	2	0.5474	1.00x	0.446361
SP_0090	959	47	0.7205	2.12x	1.0391
SP_0091	923	15	0.3424	1.51x	0.344564
SP_0092	1475	14	0.2373	1.28x	0.201241
SP_0093	113	0	0	0.00x	0
SP_0094	107	0	0	0.00x	0
SP_0095	986	418	0.9767	13.70x	8.98834
SP_0096	860	38	0.5337	2.51x	0.936839
SP_0097	1064	62	0.7265	2.55x	1.23546
SP_0098	911	30	0.5335	1.77x	0.698205
SP_0099	593	37	0.7639	2.49x	1.3229
SP_0100	326	23	0.8221	2.63x	1.49586
SP_0101	1166	76	0.7393	2.81x	1.38196
SP_0102	1064	675	0.9652	20.83x	13.4506
SP_0103	1850	563	0.9011	10.77x	6.45233
SP_0104	632	56	0.8623	3.21x	1.87867
SP_0105	872	19	0.4438	1.42x	0.461973
SP_0106	671	19	0.5887	1.50x	0.600359
SP_0107	587	6067	1.0017	321.85x	219.137
SP_0108	320	12	0.4219	1.73x	0.795081
SP_0109	287	131	1.0035	13.99x	9.67764
SP_0110	2084	133	0.7889	2.52x	1.35311
SP_0111	641	64	0.8471	3.72x	2.11691
SP_0112	806	7	0.2109	1.32x	0.184138
SP_0114	320	5	0.25	1.24x	0.331284
SP_0115	380	363	1.0026	30.01x	20.2536
SP_0116	245	0	0	0.00x	0
SP_0117	2234	852	0.9767	12.37x	8.08605
SP_0118	1121	301	0.8599	9.85x	5.69299
SP_0119	455	87	0.9912	5.78x	4.05404
SP_0120	1913	270	0.9263	4.83x	2.99246
SP_0121	1679	1301	0.9958	24.70x	16.4288
SP_0122	233	144	0.9871	17.89x	13.1035
SP_0123	245	0	0	0.00x	0
SP_0124	152	2	0.3289	1.00x	0.278976
SP_0125	185	7	0.4324	2.64x	0.802244
SP_0126	107	3	0.3364	2.17x	0.594453
SP_0127	683	191	0.937	9.03x	5.92915
SP_0128	437	69	0.9314	5.00x	3.34771
SP_0129	1010	111	0.8594	4.05x	2.33014
SP_0133	563	2	0.1083	1.00x	0.0753185
SP_0134	206	1	0.1553	1.00x	0.102923
SP_0135	443	2	0.1445	1.00x	0.0957208
SP_0136	875	4	0.0731	1.97x	0.0969241
SP_0137	1616	6	0.1002	1.18x	0.0787209
SP_0138	467	0	0	0.00x	0
SP_0139	755	1	0.0424	1.00x	0.0280823
SP_0141	863	163	0.9305	6.44x	4.00458
SP_0142	233	31	0.8326	4.83x	2.82089
SP_0143	677	75	0.9527	3.65x	2.34883
SP_0144	665	39	0.7835	2.27x	1.24343
SP_0145	1226	68	0.7577	2.23x	1.17598
SP_0146	656	28	0.6372	2.08x	0.90497
SP_0147	209	10	0.8373	1.81x	1.01446
SP_0148	830	223	0.9711	8.82x	5.69648
SP_0149	854	72	0.8185	3.24x	1.78753
SP_0150	1373	166	0.8034	4.52x	2.56341
SP_0151	1061	319	0.9962	9.47x	6.37463
SP_0152	692	45	0.6546	3.11x	1.37875
SP_0153	569	6	0.283	1.19x	0.223573
SP_0154	614	35	0.6287	2.70x	1.20859
SP_0155	1646	147	0.8414	3.29x	1.89351
SP_0156	1286	54	0.5956	2.14x	0.890292
SP_0157	581	182	0.9673	10.24x	6.64164
SP_0158	470	211	0.9936	11.16x	9.51841
SP_0159	1262	283	0.9802	7.28x	4.75452
SP_0160	458	5	0.2991	1.17x	0.231465
SP_0161	440	1	0.0727	1.00x	0.0481867
SP_0162	95	46	1.0105	14.83x	10.2663
SP_0163	866	214	0.8533	9.17x	5.23933
SP_0164	128	817	1.0078	148.16x	135.329
SP_0165	557	3161	1.0018	165.46x	120.323
SP_0166	1106	1242	0.972	36.73x	23.8093
SP_0167	1391	488	0.7498	14.87x	7.43828
SP_0168	1178	195	0.9109	5.64x	3.50969
SP_0170	116	127	1.0086	31.44x	23.2127
SP_0171	233	219	1.0043	28.32x	19.9282
SP_0172	104	41	1	6.23x	8.35854
SP_0173	1949	1840	1.0005	29.88x	20.0164
SP_0174	92	2	0.2717	1.60x	0.460916
SP_0175	467	44	0.8779	3.32x	1.99763
SP_0176	1205	48	0.5635	2.25x	0.844567
SP_0177	635	16	0.4961	1.63x	0.534227
SP_0178	1100	34	0.4955	1.92x	0.655339
SP_0179	593	179	0.941	9.96x	6.39997
SP_0180	536	70	0.916	4.23x	2.76894
SP_0181	677	81	0.9513	3.85x	2.53674
SP_0182	1031	162	0.9069	5.51x	3.33147
SP_0183	95	80	0.2737	28.23x	17.8544
SP_0184	704	75	0.8636	3.86x	2.25875
SP_0185	944	213	0.8761	8.11x	4.78396
SP_0186	2831	340	0.8686	4.39x	2.54636
SP_0187	1061	88	0.7983	3.25x	1.75852
SP_0188	92	6	0.8261	2.21x	1.38275
SP_0189	398	994	1.0025	77.14x	52.9521
SP_0190	119	31	0.7563	5.93x	5.52325
SP_0191	569	252	0.9877	14.22x	9.39006
SP_0192	266	608	1.0038	68.96x	48.4621
SP_0194	305	568	1.0033	55.25x	39.4847
SP_0195	98	66	1.0102	17.34x	14.279
SP_0196	95	48	1.0105	10.66x	10.7127
SP_0197	1250	247	0.932	6.43x	4.18954
SP_0198	458	208	0.9607	14.26x	9.62892
SP_0199	1424	51	0.5892	1.92x	0.759347
SP_0200	1295	326	0.8208	9.75x	5.33738
SP_0201	266	8	0.3722	1.86x	0.637659
SP_0202	2207	597	0.9819	8.65x	5.73524
SP_0203	140	11	0.5571	2.76x	1.66588
SP_0204	506	46	0.9209	2.94x	1.92747
SP_0205	590	62	0.9051	3.54x	2.22802
SP_0206	302	18	0.9139	1.81x	1.2637
SP_0207	338	39	0.929	3.84x	2.4464
SP_0208	308	1189	1.0032	115.26x	81.8486
SP_0209	626	3295	1.0016	164.96x	111.599
SP_0210	623	1067	1.0016	52.36x	36.3125
SP_0211	296	600	1.0034	61.80x	42.9773
SP_0212	833	1934	1.0012	71.79x	49.2256
SP_0213	281	1455	1.0036	158.17x	109.783
SP_0214	344	1620	1.0029	143.49x	99.8473
SP_0215	653	2904	1.0015	137.15x	94.2895
SP_0216	413	2128	1.0024	158.45x	109.245
SP_0217	206	686	1.0049	95.91x	70.6052
SP_0218	260	1171	1.0038	138.33x	95.4912
SP_0219	368	1425	1.0027	119.15x	82.1007
SP_0220	305	910	1.0033	85.13x	63.2589
SP_0221	542	1843	1.0018	102.00x	72.0951
SP_0222	269	915	1.0037	91.96x	72.1188
SP_0223	122	475	1.0082	88.15x	82.5494
SP_0224	398	2388	1.0025	162.88x	127.213
SP_0225	536	1301	1.0019	75.03x	51.4627
SP_0226	356	1361	1.0028	114.90x	81.0565
SP_0227	494	2375	1.002	148.49x	101.933
SP_0228	182	1570	1.0055	265.80x	182.898
SP_0229	440	1257	1.0023	88.80x	60.5707
SP_0230	1310	1804	1.0008	42.97x	29.1975
SP_0231	638	1651	1.0016	81.01x	54.8664
SP_0232	218	3558	1.0046	493.36x	346.042
SP_0233	116	1028	1.0086	244.26x	187.895
SP_0234	365	2648	1.0027	224.17x	153.817
SP_0235	383	1328	1.0026	107.87x	73.5156
SP_0236	935	5255	1.0011	172.23x	119.163
SP_0237	386	1286	1.0026	83.47x	70.6372
SP_0238	266	326	1.0038	34.23x	25.9846
SP_0239	1337	1101	1.0007	25.14x	17.4597
SP_0240	692	1019	1.0014	46.18x	31.2211
SP_0242	1091	0	0	0.00x	0
SP_0243	1016	0	0	0.00x	0
SP_0244	107	0	0	0.00x	0
SP_0245	776	7	0.2165	1.16x	0.191257
SP_0246	746	37	0.8324	1.89x	1.05158
SP_0247	980	26	0.4684	1.81x	0.562506
SP_0248	320	5	0.2656	1.88x	0.331284
SP_0249	308	3	0.2987	1.00x	0.206514
SP_0250	1322	13	0.2277	1.28x	0.208493
SP_0251	2438	17	0.1575	1.34x	0.147841
SP_0252	668	4	0.1662	1.15x	0.126959
SP_0253	1088	11	0.2849	1.13x	0.21436
SP_0254	2501	596	0.9816	7.69x	5.05257
SP_0255	695	88	0.9266	4.07x	2.68459
SP_0256	416	27	0.6827	2.85x	1.3761
SP_0258	92	5	0.4239	1.90x	1.15229
SP_0259	998	123	0.8788	4.39x	2.61309
SP_0260	572	32	0.6731	2.62x	1.18613
SP_0261	758	771	0.996	32.02x	21.5658
SP_0262	803	285	0.9527	11.52x	7.52505
SP_0263	1259	502	0.9889	12.65x	8.45392
SP_0264	1853	1116	0.9962	19.16x	12.7693
SP_0265	1379	49	0.5649	1.95x	0.753376
SP_0266	1808	510	0.9264	9.63x	5.9807
SP_0267	1049	98	0.7884	3.57x	1.98075
SP_0268	3842	25	0.1916	1.08x	0.137963
SP_0269	95	0	0	0.00x	0
SP_0270	92	149	1.0109	35.28x	34.3383
SP_0271	413	2197	1.0024	164.04x	112.787
SP_0272	470	1085	1.0021	66.72x	48.9454
SP_0273	2081	1519	0.9957	23.27x	15.4762
SP_0274	4391	276	0.777	2.57x	1.33268
SP_0275	263	70	0.981	8.02x	5.64316
SP_0276	278	130	1.0036	13.74x	9.91467
SP_0277	152	17	0.3684	4.98x	2.37129
SP_0278	1241	717	0.9968	18.26x	12.2498
SP_0279	230	110	1.0043	13.10x	10.1402
SP_0280	722	162	0.8366	8.55x	4.75727
SP_0281	1334	2077	0.9828	50.46x	33.0111
SP_0282	911	821	0.9956	28.77x	19.1075
SP_0283	803	453	1.0012	17.17x	11.9609
SP_0284	998	1867	1.001	57.47x	39.6637
SP_0285	1019	175	0.9195	5.91x	3.64119
SP_0286	812	239	0.9852	9.32x	6.24053
SP_0287	1472	455	0.9789	10.07x	6.55365
SP_0288	692	71	0.8714	3.48x	2.17537
SP_0289	944	233	0.9958	7.73x	5.23316
SP_0290	1322	287	0.9841	7.02x	4.60289
SP_0291	554	160	0.9964	8.80x	6.12336
SP_0292	812	142	0.9717	5.69x	3.70777
SP_0293	371	204	0.8922	15.51x	11.6583
SP_0294	446	2134	1.0022	138.52x	101.447
SP_0295	392	615	0.9617	47.10x	33.2636
SP_0296	131	0	0	0.00x	0
SP_0297	149	0	0	0.00x	0
SP_0298	1208	9	0.2119	1.12x	0.157963
SP_0299	347	155	0.9971	13.21x	9.4707
SP_0300	338	114	0.8521	11.34x	7.15102
SP_0302	365	0	0	0.00x	0
SP_0303	1436	1	0.0223	1.00x	0.0147647
SP_0304	239	0	0	0.00x	0
SP_0305	314	1	0.1019	1.00x	0.0675228
SP_0306	1481	6	0.1263	1.02x	0.0858966
SP_0307	497	1	0.0644	1.00x	0.0426603
SP_0308	314	0	0	0.00x	0
SP_0309	506	0	0	0.00x	0
SP_0310	1346	3	0.0713	1.00x	0.0472559
SP_0311	176	709	1.0057	120.23x	85.4109
SP_0312	2039	162	0.8043	3.14x	1.68453
SP_0313	476	142	0.8992	10.51x	6.32501
SP_0314	3200	16	0.1284	1.24x	0.106011
SP_0316	107	0	0	0.00x	0
SP_0317	629	0	0	0.00x	0
SP_0318	1001	0	0	0.00x	0
SP_0319	641	0	0	0.00x	0
SP_0320	815	3	0.1178	1.00x	0.0780447
SP_0321	434	0	0	0.00x	0
SP_0322	1190	4	0.0975	1.10x	0.0712677
SP_0323	491	4	0.1426	1.09x	0.172726
SP_0324	779	3	0.0552	1.26x	0.0816514
SP_0325	818	3	0.0966	1.22x	0.0777585
SP_0326	293	1	0.1092	1.00x	0.0723623
SP_0327	1640	0	0	0.00x	0
SP_0328	1346	190	0.9473	4.68x	2.99287
SP_0329	329	7	0.0669	2.36x	0.45111
SP_0330	1001	167	0.9441	5.61x	3.53722
SP_0332	542	6	0.2712	1.13x	0.23471
SP_0333	194	13	0.8041	2.49x	1.42076
SP_0334	950	453	1	14.97x	10.1101
SP_0335	317	81	0.9621	7.53x	5.41758
SP_0336	2252	531	0.9738	7.59x	4.99926
SP_0337	980	66	0.7347	2.78x	1.4279
SP_0338	2105	19	0.2504	1.15x	0.191373
SP_0340	482	165	0.9564	10.95x	7.258
SP_0341	1484	715	0.874	17.58x	10.2153
SP_0342	1607	230	0.8936	5.02x	3.03453
SP_0343	1346	193	0.9473	4.76x	3.04013
SP_0344	338	104	0.7604	11.47x	6.52374
SP_0345	347	149	0.9971	12.97x	9.10409
SP_0346	1445	2763	0.9958	60.80x	40.5409
SP_0347	731	967	1.0014	41.18x	28.0472
SP_0348	692	644	1.0014	28.79x	19.7315
SP_0349	683	927	1.0015	40.78x	28.7766
SP_0350	635	503	0.9874	24.97x	16.7948
SP_0351	1229	610	0.9609	16.22x	10.5234
SP_0352	1076	268	0.7138	11.04x	5.28083
SP_0353	1118	428	0.9123	13.20x	8.11674
SP_0354	1400	238	0.8407	6.36x	3.60437
SP_0355	1082	319	0.9362	10.01x	6.25091
SP_0356	1241	102	0.7373	3.49x	1.74264
SP_0357	1097	368	0.9936	10.64x	7.11248
SP_0358	1055	589	1.0009	17.70x	11.837
SP_0359	1229	565	1.0008	13.98x	9.74712
SP_0360	1184	881	1.0008	23.45x	15.7763
SP_0366	1985	3245	0.996	52.20x	34.6604
SP_0367	119	0	0	0.00x	0
SP_0368	5303	88	0.3424	1.55x	0.351837
SP_0369	2159	680	0.9893	10.09x	6.67784
SP_0370	596	453	1.0017	23.99x	16.1151
SP_0371	527	13	0.2087	3.78x	0.523013
SP_0372	329	136	1.003	12.22x	8.76441
SP_0373	1157	95	0.8634	3.01x	1.74089
SP_0374	1394	90	0.8063	2.52x	1.36886
SP_0375	1424	1840	1.0007	41.09x	27.396
SP_0376	689	495	0.9463	23.85x	15.2323
SP_0377	1022	79	0.772	2.98x	1.63891
SP_0378	998	126	0.8357	4.75x	2.67682
SP_0379	1232	12	0.2711	1.14x	0.206514
SP_0380	875	7	0.1646	1.43x	0.169617
SP_0381	878	64	0.8804	2.44x	1.54549
SP_0382	953	72	0.8164	2.89x	1.60184
SP_0383	1007	68	0.72	2.89x	1.43172
SP_0384	1010	71	0.8634	2.57x	1.49045
SP_0385	698	25	0.7006	1.63x	0.759389
SP_0386	995	31	0.5457	1.82x	0.66057
SP_0387	632	29	0.5665	2.56x	0.972883
SP_0389	239	56	0.8828	8.29x	4.96787
SP_0390	857	127	0.9323	4.98x	3.14198
SP_0391	1022	292	0.9667	9.17x	6.05776
SP_0394	1769	0	0	0.00x	0
SP_0395	1955	2	0.0286	1.00x	0.0216902
SP_0396	437	0	0	0.00x	0
SP_0397	1136	0	0	0.00x	0
SP_0398	158	0	0	0.00x	0
SP_0400	1283	1064	0.9525	27.34x	17.5831
SP_0401	2366	79	0.5926	1.77x	0.707933
SP_0402	614	108	0.8827	6.29x	3.72937
SP_0403	881	182	0.9614	6.74x	4.38001
SP_0404	311	195	1.0032	18.92x	13.294
SP_0405	548	152	0.9909	8.73x	5.88089
SP_0406	2336	149	0.7496	2.70x	1.35236
SP_0407	101	30	1.0099	7.99x	6.29767
SP_0408	1322	135	0.8177	3.85x	2.16512
SP_0409	548	88	0.8467	5.90x	3.40472
SP_0410	899	267	0.8654	10.93x	6.29697
SP_0411	1274	452	0.9733	11.52x	7.52227
SP_0412	371	88	0.9784	7.42x	5.02908
SP_0413	1364	356	0.9553	8.68x	5.5337
SP_0414	104	55	0.1346	24.29x	11.2127
SP_0415	785	128	0.8395	6.14x	3.45717
SP_0416	434	2141	1.0023	154.04x	104.594
SP_0417	974	2351	1.001	76.33x	51.1769
SP_0418	224	654	1.0045	88.56x	61.9027
SP_0419	974	317	0.9754	10.19x	6.90049
SP_0420	920	296	0.9576	10.44x	6.82156
SP_0421	731	403	0.9945	17.17x	11.6887
SP_0422	1235	504	0.9911	12.75x	8.65254
SP_0423	485	153	0.9711	9.75x	6.68851
SP_0424	422	239	1.0024	16.89x	12.0079
SP_0425	1367	881	0.9971	20.29x	13.6643
SP_0426	866	472	1.0012	16.56x	11.5559
SP_0427	767	437	0.9439	18.83x	12.08
SP_0428	107	3	0.8505	1.01x	0.594453
SP_0429	185	3	0.5189	1.00x	0.343819
SP_0430	518	6	0.3378	1.00x	0.245585
SP_0431	236	0	0	0.00x	0
SP_0433	422	330	0.9763	22.26x	16.5799
SP_0434	389	533	1.0026	39.48x	29.0508
SP_0435	560	761	1.0018	40.70x	28.8122
SP_0436	1442	193	0.9022	4.71x	2.83774
SP_0437	1466	177	0.9345	4.05x	2.55988
SP_0438	302	85	0.9007	8.69x	5.96749
SP_0439	1544	355	0.9909	7.34x	4.87485
SP_0441	188	239	1.0053	37.86x	26.9538
SP_0442	365	239	0.9836	19.45x	13.8831
SP_0443	1667	1870	0.9868	35.92x	23.7841
SP_0444	101	1	0.1782	1.00x	0.209922
SP_0445	1700	792	0.9994	14.70x	9.87771
SP_0446	476	184	1.0021	12.01x	8.19579
SP_0447	1010	566	1.001	17.52x	11.8816
SP_0448	266	213	1.0038	22.91x	16.9777
SP_0449	356	68	0.764	7.12x	4.04985
SP_0450	1250	215	0.9456	5.79x	3.64677
SP_0451	215	316	1.0047	44.77x	31.1622
SP_0452	740	125	0.8878	5.90x	3.58144
SP_0453	1565	129	0.8121	3.19x	1.74765
SP_0454	1892	203	0.7859	4.33x	2.27486
SP_0455	170	483	0.7471	103.75x	60.2391
SP_0457	845	705	0.9846	26.90x	17.6894
SP_0458	1034	32	0.352	1.86x	0.656159
SP_0459	2324	2039	0.9918	27.46x	18.6021
SP_0460	1268	5	0.0544	1.54x	0.0836047
SP_0461	1529	541	0.9379	11.79x	7.50187
SP_0462	2681	1897	0.9918	21.34x	15.002
SP_0463	1997	896	0.994	14.29x	9.51283
SP_0464	1181	1815	0.9915	48.59x	32.5842
SP_0465	131	8	0.7481	1.77x	1.29479
SP_0466	839	120	0.9559	4.74x	3.03249
SP_0467	785	119	0.9159	5.15x	3.21408
SP_0468	851	94	0.9072	3.83x	2.34195
SP_0470	149	4	0.4765	1.25x	0.569185
SP_0471	284	15	0.9296	1.67x	1.11983
SP_0472	173	10	0.7168	2.31x	1.22556
SP_0473	1223	48	0.61	2.04x	0.832137
SP_0474	1322	0	0	0.00x	0
SP_0475	1940	2	0.033	1.00x	0.0218579
SP_0476	344	0	0	0.00x	0
SP_0477	1412	3	0.068	1.00x	0.0450471
SP_0478	1679	5	0.0846	1.13x	0.0631392
SP_0479	1439	363	0.9569	8.41x	5.34842
SP_0480	1349	490	0.9867	11.60x	7.7013
SP_0481	875	97	0.8343	4.20x	2.35041
SP_0482	548	68	0.719	2.44x	2.63092
SP_0483	1682	213	0.871	4.60x	2.68493
SP_0484	830	28	0.6482	1.60x	0.715253
SP_0486	503	5	0.2445	1.30x	0.210757
SP_0487	218	303	1.0046	37.75x	29.469
SP_0488	563	413	1.0018	22.36x	15.5533
SP_0489	650	59	0.8354	3.12x	1.9245
SP_0490	389	96	1	7.15x	5.23241
SP_0491	155	42	1.0065	6.79x	5.7451
SP_0492	323	75	0.9876	7.09x	4.9231
SP_0493	602	1126	0.9967	59.30x	39.6572
SP_0494	1607	236	0.8395	5.56x	3.11369
SP_0495	1346	193	0.9473	4.76x	3.04013
SP_0496	1631	118	0.8271	2.77x	1.53394
SP_0497	110	0	0	0.00x	0
SP_0498	4979	27	0.1551	1.12x	0.114975
SP_0499	1196	1326	0.9766	36.21x	23.5067
SP_0500	527	181	0.9526	11.34x	7.28195
SP_0501	356	1497	1.0028	129.39x	89.1562
SP_0502	1346	3420	1.0007	77.99x	53.8717
SP_0503	119	10	0.4874	5.12x	1.78169
SP_0504	137	4	0.3066	2.38x	0.619041
SP_0505	1280	26	0.4258	1.46x	0.430669
SP_0506	797	14	0.3839	1.38x	0.372434
SP_0507	539	15	0.4731	1.74x	0.590041
SP_0508	1568	35	0.4745	1.47x	0.473262
SP_0509	1463	42	0.5277	1.72x	0.608674
SP_0510	2333	168	0.7574	3.00x	1.52677
SP_0511	128	0	0	0.00x	0
SP_0512	110	0	0	0.00x	0
SP_0513	191	0	0	0.00x	0
SP_0514	347	0	0	0.00x	0
SP_0515	1034	148	0.7602	5.79x	3.03474
SP_0516	524	20	0.7672	1.59x	0.809242
SP_0517	1823	49	0.4685	1.83x	0.569888
SP_0518	146	1	0.2055	1.00x	0.14522
SP_0519	1136	118	0.6118	3.31x	2.20234
SP_0520	287	26	0.7108	3.75x	1.92075
SP_0521	410	28	0.7927	2.37x	1.44795
SP_0522	731	191	0.9658	8.45x	5.53982
SP_0523	1049	319	0.999	9.63x	6.44756
SP_0524	329	120	0.7234	14.45x	7.73331
SP_0525	338	116	0.9645	10.29x	7.27648
SP_0526	737	84	0.9254	3.50x	2.41653
SP_0527	1340	161	0.8276	4.61x	2.54742
SP_0528	128	0	0	0.00x	0
SP_0529	1361	29	0.4041	1.64x	0.451772
SP_0531	197	5	0.3706	1.53x	0.538126
SP_0532	269	18	0.7955	2.38x	1.41873
SP_0533	230	11	0.5348	2.66x	1.01402
SP_0534	116	1	0.2759	1.00x	0.182777
SP_0535	164	0	0	0.00x	0
SP_0536	404	4	0.2946	1.08x	0.209922
SP_0537	389	149	1.0026	11.47x	8.12113
SP_0538	389	159	1.0026	11.49x	8.66617
SP_0539	254	1	0.126	1.00x	0.083473
SP_0540	203	0	0	0.00x	0
SP_0541	149	1	0.2148	1.00x	0.142296
SP_0542	119	0	0	0.00x	0
SP_0543	167	3	0.3413	1.11x	0.380877
SP_0544	398	8	0.3392	1.74x	0.426174
SP_0545	689	17	0.4993	1.48x	0.52313
SP_0546	233	98	0.5966	19.88x	8.91764
SP_0547	611	9	0.3306	1.42x	0.312307
SP_0548	122	63	0.5574	24.12x	10.9487
SP_0549	731	515	1.0014	21.60x	14.9372
SP_0550	635	279	1.0016	12.86x	9.31559
SP_0552	479	32	0.8685	2.18x	1.41643
SP_0553	1136	145	0.8988	4.35x	2.70626
SP_0554	293	16	0.6007	2.73x	1.1578
SP_0555	299	14	0.8227	1.82x	0.992743
SP_0556	2876	609	0.8265	8.02x	4.48961
SP_0557	350	21	0.6429	2.17x	1.27213
SP_0558	815	2	0.0785	1.00x	0.0520298
SP_0559	182	0	0	0.00x	0
SP_0560	233	0	0	0.00x	0
SP_0561	245	44	1.0041	5.59x	3.80773
SP_0562	1334	365	0.9708	8.94x	5.80119
SP_0563	254	15	0.5591	2.66x	1.2521
SP_0564	395	47	0.8658	4.22x	2.52279
SP_0565	449	100	0.9644	6.60x	4.72208
SP_0566	560	57	0.8429	3.57x	2.15808
SP_0567	593	11	0.339	1.59x	0.393295
SP_0568	2651	405	0.8993	5.42x	3.23911
SP_0569	164	12	0.7927	2.27x	1.55138
SP_0570	1604	33	0.3784	1.73x	0.436204
SP_0571	803	33	0.6139	1.98x	0.871321
SP_0573	161	2	0.3975	1.00x	0.263381
SP_0574	830	15	0.3627	1.52x	0.383171
SP_0575	1646	19	0.2643	1.39x	0.244739
SP_0576	839	8	0.2253	1.26x	0.202166
SP_0577	1838	27	0.3248	1.37x	0.311457
SP_0578	1415	15	0.1852	1.49x	0.224758
SP_0579	1046	131	0.8977	4.27x	2.65534
SP_0580	509	78	0.9489	4.71x	3.24905
SP_0581	2405	275	0.9085	3.98x	2.42436
SP_0582	1001	39	0.5415	2.06x	0.826058
SP_0584	212	1	0.1132	1.00x	0.10001
SP_0585	2249	8	0.1138	1.00x	0.0754189
SP_0586	866	5	0.1848	1.00x	0.122414
SP_0587	269	13	0.4944	3.12x	1.02464
SP_0588	2213	760	0.9982	10.91x	7.28135
SP_0589	617	101	0.9692	5.13x	3.47069
SP_0590	884	207	0.9796	6.46x	4.96476
SP_0591	1343	556	0.9955	12.71x	8.77766
SP_0592	386	282	1.0026	21.14x	15.4897
SP_0593	884	222	0.9005	8.62x	5.32452
SP_0595	455	4	0.2	1.19x	0.186393
SP_0596	146	3	0.3493	1.18x	0.435661
SP_0598	164	1	0.1037	1.00x	0.129281
SP_0599	1163	12	0.2468	1.34x	0.218767
SP_0600	647	6	0.1468	1.96x	0.19662
SP_0601	1379	6	0.1189	1.16x	0.0922501
SP_0602	83	1	0.3855	1.00x	0.255448
SP_0603	656	81	0.8811	4.37x	2.61795
SP_0604	1328	85	0.8321	2.44x	1.35707
SP_0605	881	1425	1.0011	48.77x	34.2941
SP_0606	1202	20	0.3977	1.33x	0.352781
SP_0607	659	35	0.2929	1.53x	1.12606
SP_0608	677	3	0.1226	1.16x	0.0939534
SP_0609	764	4	0.1571	1.06x	0.111006
SP_0610	758	4	0.1689	1.00x	0.111885
SP_0611	2222	313	0.9095	4.93x	2.98662
SP_0612	98	20	0.7653	5.04x	4.32697
SP_0613	1661	1499	1	28.68x	19.1343
SP_0614	779	103	0.8665	4.77x	2.80337
SP_0615	1220	120	0.8508	3.68x	2.08546
SP_0616	1232	86	0.8117	2.74x	1.48002
SP_0617	722	97	0.831	5.10x	2.84849
SP_0618	1844	127	0.853	2.50x	1.46023
SP_0619	833	49	0.7311	2.55x	1.24719
SP_0620	800	53	0.5487	2.06x	1.40464
SP_0621	110	8	0.8455	1.66x	1.54197
SP_0622	605	216	0.9901	11.24x	7.56969
SP_0623	1400	497	0.9964	11.24x	7.52676
SP_0624	578	69	0.8495	2.31x	2.53105
SP_0626	1340	288	0.9172	7.47x	4.55688
SP_0627	1037	185	0.9412	5.94x	3.78245
SP_0628	503	71	0.8946	4.84x	2.99275
SP_0629	716	142	0.9302	4.62x	4.2049
SP_0630	425	999	1.0024	72.07x	49.8375
SP_0631	689	790	0.8781	39.47x	24.3102
SP_0633	362	0	0	0.00x	0
SP_0634	341	30	0.7771	3.62x	1.86529
SP_0635	167	16	0.8084	3.72x	2.03134
SP_0636	992	202	0.9637	6.55x	4.31737
SP_0637	818	26	0.5807	1.71x	0.673907
SP_0638	785	42	0.6548	2.11x	1.13438
SP_0639	281	47	0.9395	5.00x	3.54627
SP_0640	245	41	0.9388	5.42x	3.54811
SP_0641	6422	552	0.7778	3.51x	1.82242
SP_0645	497	17	0.5936	1.78x	0.725224
SP_0646	305	9	0.5344	1.48x	0.625637
SP_0647	1475	22	0.3803	1.21x	0.316235
SP_0648	6701	70	0.2767	1.20x	0.221482
SP_0650	320	2	0.1906	1.00x	0.132513
SP_0652	557	40	0.7738	2.71x	1.5226
SP_0653	254	15	0.7205	2.39x	1.2521
SP_0654	101	10	0.8416	3.76x	2.09922
SP_0655	2054	70	0.5706	1.75x	0.722566
SP_0657	860	31	0.5709	2.01x	0.764264
SP_0658	710	1	0.0451	1.00x	0.0298622
SP_0659	566	9	0.341	1.49x	0.337137
SP_0660	935	55	0.1904	2.02x	1.24719
SP_0661	737	84	0.9389	3.86x	2.41653
SP_0662	1691	71	0.6818	1.95x	0.890214
SP_0663	563	375	1.0018	20.95x	14.1222
SP_0664	5645	1306	0.8583	8.51x	4.90523
SP_0665	1721	207	0.896	4.23x	2.55017
SP_0666	617	40	0.6094	3.25x	1.37453
SP_0667	998	132	0.9519	4.32x	2.80429
SP_0668	962	234	0.9179	8.38x	5.15728
SP_0669	839	194	0.9261	7.97x	4.90252
SP_0670	170	182	0.8941	31.16x	22.6988
SP_0671	884	273	0.9672	9.17x	6.54772
SP_0672	1238	113	0.8877	3.03x	1.93525
SP_0673	623	74	0.8989	3.96x	2.51839
SP_0674	929	64	0.7998	2.51x	1.46064
SP_0675	755	91	0.8291	4.55x	2.55549
SP_0676	968	53	0.6601	2.65x	1.16086
SP_0677	221	205	1.0045	26.48x	19.6672
SP_0678	380	211	0.8737	15.54x	11.7728
SP_0679	197	3	0.2944	1.66x	0.322875
SP_0680	725	4	0.1393	1.26x	0.116977
SP_0681	1841	1128	1.0005	19.46x	12.9908
SP_0682	254	85	0.8307	12.23x	7.09521
SP_0683	98	0	0	0.00x	0
SP_0684	95	0	0	0.00x	0
SP_0685	92	0	0	0.00x	0
SP_0686	2021	6	0.0945	1.00x	0.0629455
SP_0687	641	0	0	0.00x	0
SP_0688	1352	366	0.9719	8.89x	5.73964
SP_0689	1058	52	0.7335	2.12x	1.04207
SP_0690	1199	72	0.8023	2.34x	1.27319
SP_0691	146	13	0.911	2.60x	1.88786
SP_0692	131	8	0.7405	2.04x	1.29479
SP_0693	116	1	0.2759	1.00x	0.182777
SP_0694	563	5	0.2078	1.36x	0.188296
SP_0695	635	28	0.5417	2.60x	0.934898
SP_0696	380	5	0.2605	1.32x	0.278976
SP_0698	713	5	0.1108	2.04x	0.148683
SP_0699	98	0	0	0.00x	0
SP_0701	701	95	0.7917	5.39x	2.87333
SP_0702	632	21	0.5032	2.10x	0.704502
SP_0703	350	19	0.7543	2.11x	1.15097
SP_0704	764	0	0	0.00x	0
SP_0705	803	3	0.0934	1.00x	0.079211
SP_0706	704	7	0.25	1.18x	0.210817
SP_0707	647	6	0.2303	1.28x	0.19662
SP_0709	758	2	0.0844	1.00x	0.0559423
SP_0710	677	5	0.2363	1.00x	0.156589
SP_0711	620	0	0	0.00x	0
SP_0713	1475	614	0.9349	14.08x	8.82584
SP_0714	1346	193	0.9473	4.76x	3.04013
SP_0715	1136	654	0.9718	18.63x	12.2062
SP_0716	668	21	0.4641	2.11x	0.666535
SP_0717	782	42	0.7685	2.09x	1.13873
SP_0718	629	12	0.3402	1.69x	0.404493
SP_0719	560	2	0.0625	1.00x	0.075722
SP_0720	1385	10	0.1603	1.43x	0.153084
SP_0721	650	4	0.1492	1.31x	0.130475
SP_0722	692	10	0.3699	1.25x	0.306389
SP_0723	524	6	0.3168	1.16x	0.242773
SP_0724	803	11	0.3462	1.26x	0.29044
SP_0725	632	18	0.2832	1.15x	0.603859
SP_0726	791	184	0.8824	8.04x	4.93198
SP_0727	401	16	0.5686	2.14x	0.845971
SP_0728	371	24	0.69	2.88x	1.37157
SP_0729	1982	33	0.3835	1.33x	0.353013
SP_0730	1775	5333	1.0006	92.85x	63.702
SP_0731	347	15	0.5677	2.38x	0.916519
SP_0733	266	16	0.485	3.92x	1.27532
SP_0734	95	59	1.0105	18.36x	13.1677
SP_0736	944	235	0.928	8.48x	5.27808
SP_0737	1271	80	0.7648	2.62x	1.33452
SP_0738	227	4	0.3084	1.83x	0.373606
SP_0739	740	24	0.7203	1.41x	0.687637
SP_0740	455	50	0.822	3.87x	2.32991
SP_0741	1175	138	0.8655	4.20x	2.49012
SP_0742	845	245	0.8722	10.25x	6.14737
SP_0743	557	10	0.4255	1.24x	0.380649
SP_0744	467	15	0.4989	2.05x	0.681011
SP_0745	629	1662	1.0016	83.26x	56.0222
SP_0746	590	413	0.978	21.85x	14.8415
SP_0747	98	21	0.8776	5.21x	4.54332
SP_0748	248	59	0.9798	6.95x	5.04406
SP_0749	1160	363	0.9983	9.70x	6.63481
SP_0750	869	111	0.8769	4.56x	2.70821
SP_0751	956	163	0.9718	5.23x	3.61501
SP_0752	764	143	0.9817	5.66x	3.96847
SP_0753	710	275	0.9662	12.66x	8.2121
SP_0754	656	51	0.8689	2.75x	1.64834
SP_0755	71	59	1.0141	20.85x	17.6187
SP_0755	1022	1366	1.001	41.79x	28.3387
SP_0756	692	661	1.0014	30.08x	20.2523
SP_0757	926	680	0.9989	23.30x	15.5696
SP_0758	2180	175	0.7358	3.48x	1.70201
SP_0759	119	0	0	0.00x	0
SP_0760	686	7	0.2799	1.16x	0.216348
SP_0761	1343	562	0.9777	13.63x	8.87238
SP_0762	1190	821	0.9697	22.66x	14.6277
SP_0763	128	3	0.3203	1.71x	0.496925
SP_0764	935	1100	1.0011	36.11x	24.9437
SP_0765	1037	760	0.9335	24.86x	15.5387
SP_0766	605	2914	0.9769	156.61x	102.121
SP_0767	512	402	1.002	24.65x	16.647
SP_0768	1085	471	0.9945	13.57x	9.20388
SP_0769	479	85	0.9687	5.36x	3.76239
SP_0770	1541	222	0.9033	5.09x	3.05443
SP_0771	803	83	0.8954	3.68x	2.1915
SP_0772	203	1	0.0542	1.00x	0.104444
SP_0773	98	0	0	0.00x	0
SP_0774	209	0	0	0.00x	0
SP_0775	272	1139	1.0037	119.60x	88.784
SP_0776	239	181	0.9707	22.80x	16.0569
SP_0777	800	344	0.99	13.60x	9.11692
SP_0778	518	295	1.0019	17.30x	12.0746
SP_0779	719	337	0.9903	14.20x	9.93759
SP_0780	338	135	1.003	12.11x	8.46831
SP_0781	320	135	0.975	13.54x	8.94466
SP_0782	239	70	0.7615	4.51x	6.20983
SP_0783	536	82	0.8675	5.63x	3.24361
SP_0784	1346	65	0.6709	2.26x	1.02388
SP_0785	1199	257	0.9758	6.95x	4.54458
SP_0786	701	78	0.9358	3.71x	2.35916
SP_0787	1259	183	0.8745	5.29x	3.08181
SP_0788	1997	1210	0.9835	19.61x	12.8466
SP_0789	320	12	0.6938	1.64x	0.795081
SP_0790	815	19	0.4209	1.71x	0.494283
SP_0791	926	68	0.7225	3.16x	1.55696
SP_0792	266	58	1.0038	6.38x	4.62303
SP_0793	698	58	0.7794	3.09x	1.76178
SP_0794	500	33	0.882	2.21x	1.39934
SP_0795	794	90	0.8854	3.96x	2.40327
SP_0796	440	40	0.6818	4.09x	1.92747
SP_0797	2546	806	0.9631	10.47x	6.71207
SP_0798	674	640	1.0015	29.87x	20.1326
SP_0799	1334	410	0.9588	10.00x	6.5164
SP_0800	287	32	0.7666	4.61x	2.364
SP_0801	1070	638	0.8103	23.50x	12.642
SP_0802	2450	216	0.8273	3.40x	1.86925
SP_0803	1223	77	0.7187	2.69x	1.33489
SP_0804	554	113	0.8538	7.29x	4.32463
SP_0805	572	270	0.9808	14.78x	10.008
SP_0806	1946	467	0.9702	7.59x	5.08808
SP_0807	1727	657	0.9907	12.15x	8.0659
SP_0809	95	59	1.0105	18.36x	13.1677
SP_0810	266	22	0.8308	3.16x	1.75356
SP_0811	509	23	0.6876	2.00x	0.958054
SP_0815	113	12	0.4071	7.85x	2.25156
SP_0816	299	31	0.7258	4.38x	2.19822
SP_0817	422	4	0.2559	1.00x	0.200968
SP_0818	350	135	0.9971	11.26x	8.17797
SP_0819	323	89	0.7492	10.91x	5.84208
SP_0820	2258	256	0.8671	4.16x	2.40379
SP_0821	101	0	0	0.00x	0
SP_0822	230	22	0.7609	3.67x	2.02803
SP_0823	689	28	0.6778	1.91x	0.861626
SP_0824	734	68	0.8665	3.38x	1.96423
SP_0825	857	82	0.8705	3.49x	2.02868
SP_0826	821	39	0.7138	2.08x	1.00717
SP_0828	683	215	0.9722	10.14x	6.67418
SP_0829	1211	268	0.9835	7.15x	4.69214
SP_0830	542	66	0.8911	4.28x	2.58181
SP_0831	809	99	0.8826	4.32x	2.59458
SP_0832	170	27	1	4.51x	3.3674
SP_0833	755	61	0.7656	3.20x	1.71302
SP_0834	512	48	0.8789	3.22x	1.9877
SP_0835	710	97	0.9225	4.69x	2.89663
SP_0836	1256	42	0.4912	2.07x	0.708989
SP_0837	524	37	0.7195	3.12x	1.4971
SP_0838	236	327	0.9619	45.27x	29.3776
SP_0839	920	131	0.8717	5.14x	3.019
SP_0840	236	0	0	0.00x	0
SP_0841	590	206	0.9322	11.75x	7.40278
SP_0842	1277	145	0.8614	3.87x	2.40745
SP_0843	662	588	1.0015	27.87x	18.8321
SP_0844	389	156	0.9049	12.26x	8.50266
SP_0845	1052	1347	0.9971	40.70x	27.1476
SP_0846	1535	915	0.9889	18.77x	12.6384
SP_0847	1058	244	0.9962	7.29x	4.88972
SP_0848	956	231	0.9613	7.96x	5.12311
SP_0851	641	40	0.7301	2.69x	1.32307
SP_0852	1943	614	0.9727	10.36x	6.70001
SP_0853	107	8	0.1495	1.88x	1.58521
SP_0854	125	18	0.72	5.14x	3.05311
SP_0855	2471	235	0.8669	3.49x	2.01639
SP_0856	1022	928	1.001	28.47x	19.2521
SP_0858	689	206	0.9434	9.89x	6.3391
SP_0859	923	252	0.9967	8.57x	5.78867
SP_0860	644	178	0.9348	9.29x	5.86022
SP_0861	230	107	0.9522	14.42x	9.86361
SP_0862	1202	15307	0.9958	404.50x	270.001
SP_0864	497	211	0.998	13.44x	9.00132
SP_0865	1655	430	0.9764	8.37x	5.50872
SP_0866	194	18	0.866	3.02x	1.96721
SP_0867	770	162	0.9351	6.84x	4.46071
SP_0868	1262	485	0.9794	12.26x	8.14821
SP_0869	1226	405	0.991	10.53x	7.00397
SP_0870	440	81	0.8273	6.83x	3.90312
SP_0871	1412	632	0.9965	14.17x	9.48991
SP_0872	1241	180	0.9662	4.79x	3.07525
SP_0873	1109	466	0.9134	14.31x	8.90911
SP_0874	107	2	0.3364	1.00x	0.396302
SP_0875	740	57	0.6878	3.51x	1.63314
SP_0876	911	42	0.5796	2.46x	0.977487
SP_0877	1952	102	0.7157	2.32x	1.1079
SP_0878	2303	354	0.9362	5.24x	3.25904
SP_0879	533	3	0.1801	1.00x	0.119337
SP_0880	1142	381	0.9895	10.59x	7.07357
SP_0881	1214	235	0.8987	6.82x	4.10421
SP_0882	824	12	0.3107	1.50x	0.308769
SP_0883	335	5	0.3403	1.39x	0.31645
SP_0884	407	12	0.6044	1.53x	0.625125
SP_0885	1166	10	0.2684	1.02x	0.181837
SP_0886	1493	36	0.5298	1.45x	0.511237
SP_0887	1121	24	0.3791	1.73x	0.453927
SP_0888	236	499	1.0042	66.19x	44.83
SP_0889	413	196	1.0024	14.56x	10.062
SP_0890	965	6	0.1782	1.11x	0.131827
SP_0891	659	14	0.3384	2.00x	0.450425
SP_0892	3275	269	0.7169	3.64x	1.74149
SP_0893	470	43	0.8511	3.20x	1.93977
SP_0894	2273	333	0.8627	5.37x	3.10617
SP_0895	3128	254	0.7267	3.56x	1.72166
SP_0896	1007	2126	1	63.33x	44.7624
SP_0897	1505	2242	1.0007	47.24x	31.5849
SP_0899	872	119	0.8601	4.94x	2.89341
SP_0901	311	26	0.7524	3.28x	1.77253
SP_0902	716	63	0.8743	3.10x	1.86555
SP_0904	815	153	0.8405	6.82x	3.98028
SP_0905	905	216	1.0011	7.41x	5.0604
SP_0906	131	25	0.9237	5.49x	4.04621
SP_0907	1367	52	0.4733	2.47x	0.806519
SP_0908	2129	405	0.9418	6.39x	4.03329
SP_0909	449	123	0.9844	8.69x	5.80816
SP_0910	272	93	1.0037	10.70x	7.24926
SP_0911	191	0	0	0.00x	0
SP_0912	758	9	0.3113	1.22x	0.251741
SP_0913	1988	14	0.1756	1.29x	0.149311
SP_0915	995	124	0.9045	4.26x	2.64228
SP_0916	1475	298	0.6698	4.57x	4.28355
SP_0917	716	957	0.9777	43.53x	28.3386
SP_0918	860	52	0.7698	2.51x	1.28199
SP_0919	1259	52	0.56	2.35x	0.875704
SP_0920	1127	78	0.7853	2.71x	1.46741
SP_0921	1085	149	0.9041	4.76x	2.91163
SP_0922	875	55	0.848	2.34x	1.33271
SP_0923	809	101	0.8158	4.88x	2.64699
SP_0924	221	36	0.9231	4.58x	3.45374
SP_0925	671	53	0.8033	3.04x	1.67469
SP_0926	197	9	0.1269	4.64x	0.968626
SP_0927	908	374	0.9912	13.09x	8.73304
SP_0928	461	69	0.9718	4.72x	3.17342
SP_0929	887	73	0.9301	2.67x	1.74493
SP_0930	1883	264	0.8794	5.06x	2.97258
SP_0931	1109	110	0.8702	3.59x	2.10301
SP_0932	1262	175	0.9334	4.66x	2.94008
SP_0933	797	72	0.8394	3.41x	1.91538
SP_0934	98	1	0.1531	1.00x	0.216348
SP_0935	638	120	0.9922	5.89x	3.98787
SP_0936	890	116	0.9281	4.42x	2.76343
SP_0937	317	90	0.9243	8.23x	6.01954
SP_0938	869	100	0.7284	4.44x	2.43983
SP_0939	518	8	0.3205	1.53x	0.327446
SP_0941	389	163	0.9537	12.04x	8.88419
SP_0942	398	180	1.0025	13.65x	9.58891
SP_0943	1370	157	0.8117	4.47x	2.42974
SP_0944	743	858	1.0013	36.47x	24.4838
SP_0945	557	239	0.9803	13.60x	9.09751
SP_0946	854	116	0.9356	4.55x	2.87992
SP_0947	215	33	0.9395	4.57x	3.25428
SP_0948	968	699	1.001	22.73x	15.3102
SP_0950	500	96	0.922	6.43x	4.07081
SP_0951	227	65	0.9648	8.95x	6.0711
SP_0953	569	86	0.8928	5.33x	3.20454
SP_0954	650	8	0.3108	1.25x	0.26095
SP_0955	2240	15	0.1826	1.17x	0.141979
SP_0956	188	34	1.0053	5.22x	3.83443
SP_0957	587	52	0.8177	3.29x	1.87821
SP_0958	1184	31	0.4552	1.84x	0.555124
SP_0959	557	788	1.0018	42.72x	29.9951
SP_0960	200	651	1.005	76.00x	69.013
SP_0961	359	967	0.9944	80.49x	57.11
SP_0962	380	208	1.0026	16.94x	11.6054
SP_0963	752	657	0.9934	26.68x	18.5237
SP_0964	938	56	0.6994	2.68x	1.2658
SP_0965	1976	1715	0.9995	27.65x	18.4017
SP_0966	1655	74	0.6671	2.14x	0.948012
SP_0967	497	821	1.002	51.71x	35.0241
SP_0968	395	84	1.0025	6.53x	4.50881
SP_0969	899	402	1.0011	13.80x	9.48083
SP_0970	824	206	0.9624	8.14x	5.30054
SP_0971	605	165	1	8.20x	5.7824
SP_0972	1199	154	0.9349	4.31x	2.72321
SP_0973	149	6	0.5503	1.50x	0.853778
SP_0974	233	47	0.9528	6.46x	4.27683
SP_0975	2354	609	0.9783	8.28x	5.48518
SP_0976	467	167	1.0021	10.59x	7.58193
SP_0977	860	210	0.9686	7.81x	5.17727
SP_0978	953	2	0.0672	1.00x	0.0444956
SP_0979	1802	212	0.8746	4.28x	2.49437
SP_0980	713	22	0.5947	1.65x	0.654204
SP_0981	941	185	0.9883	6.22x	4.16833
SP_0984	620	51	0.9226	2.72x	1.74405
SP_0985	482	63	0.9959	3.91x	2.77124
SP_0986	842	60	0.7922	2.78x	1.51084
SP_0987	800	90	0.7988	4.49x	2.38524
SP_0988	1379	1118	1.0007	25.57x	17.1893
SP_0989	545	178	1.0018	9.91x	6.92474
SP_0990	347	100	1.0029	8.49x	6.11013
SP_0991	692	227	0.9668	10.63x	6.95504
SP_0992	491	306	0.998	19.61x	13.2136
SP_0993	590	62	0.8441	3.88x	2.22802
SP_0994	1769	109	0.6733	2.92x	1.30641
SP_0995	347	153	0.9769	13.29x	9.3485
SP_0997	200	2	0.225	1.42x	0.212022
SP_0998	299	1	0.107	1.00x	0.0709102
SP_0999	707	37	0.686	2.19x	1.10959
SP_1000	557	82	0.851	5.28x	3.12132
SP_1001	1391	181	0.8749	4.73x	2.75887
SP_1002	917	10	0.3479	1.00x	0.231212
SP_1003	2519	51	0.3799	1.70x	0.429261
SP_1004	3119	32	0.2799	1.17x	0.217528
SP_1006	203	4	0.4236	1.37x	0.417776
SP_1007	629	18	0.5437	1.61x	0.606739
SP_1008	1223	449	0.9428	12.38x	7.78395
SP_1009	1094	13	0.2669	1.42x	0.251945
SP_1010	377	48	0.7109	5.69x	2.69948
SP_1011	431	7	0.239	2.08x	0.34435
SP_1012	509	89	0.9411	5.89x	3.70725
SP_1013	1076	636	1.0009	18.58x	12.5321
SP_1014	935	536	1.0011	18.17x	12.1544
SP_1016	1373	187	0.7873	5.30x	2.88769
SP_1017	182	175	1.0055	24.02x	20.3867
SP_1018	599	420	1.0017	22.09x	14.8663
SP_1019	479	117	0.9729	7.79x	5.17881
SP_1020	1079	196	0.9741	5.91x	3.85136
SP_1021	839	2070	0.7819	95.74x	52.3104
SP_1022	599	1837	1.0017	86.73x	65.0223
SP_1023	431	653	1.0023	46.81x	32.123
SP_1024	1256	963	1.0008	24.10x	16.2561
SP_1025	1007	573	0.9633	16.86x	12.0644
SP_1026	614	85	0.785	5.38x	2.93515
SP_1027	974	726	0.9127	25.99x	15.8037
SP_1028	92	0	0	0.00x	0
SP_1029	1631	139	0.8357	3.26x	1.80693
SP_1030	218	5	0.4404	1.65x	0.486288
SP_1031	101	0	0	0.00x	0
SP_1032	1025	722	0.9912	22.55x	14.9346
SP_1033	1019	116	0.7713	4.65x	2.41359
SP_1034	1007	24	0.4846	1.57x	0.505314
SP_1035	794	47	0.6914	2.72x	1.25504
SP_1036	92	5	0.9457	1.54x	1.15229
SP_1037	209	0	0	0.00x	0
SP_1038	155	1	0.0581	1.00x	0.136788
SP_1039	161	0	0	0.00x	0
SP_1040	1679	35	0.4473	1.47x	0.441975
SP_1041	611	11	0.2619	1.99x	0.381708
SP_1042	197	0	0	0.00x	0
SP_1043	758	11	0.3245	1.43x	0.307683
SP_1044	854	13	0.4098	1.19x	0.322749
SP_1045	884	32	0.6018	1.91x	0.767499
SP_1047	317	4	0.2965	1.35x	0.267535
SP_1048	281	4	0.3025	1.14x	0.30181
SP_1049	113	0	0	0.00x	0
SP_1050	476	27	0.8109	2.22x	1.20264
SP_1051	761	46	0.774	2.45x	1.2816
SP_1052	776	15	0.4485	1.36x	0.409835
SP_1053	377	15	0.3581	3.55x	0.843587
SP_1054	356	0	0	0.00x	0
SP_1055	365	0	0	0.00x	0
SP_1056	1823	1	0.0176	1.00x	0.0116304
SP_1057	866	251	0.9261	9.91x	6.1452
SP_1058	134	2059	1.0075	460.68x	325.785
SP_1059	251	16998	1.004	2101.87x	1435.83
SP_1060	311	67	1.0032	6.34x	4.56767
SP_1061	1346	885	0.9421	22.20x	13.9405
SP_1062	917	793	0.8909	30.39x	18.3351
SP_1063	800	219	0.91	8.56x	5.80409
SP_1064	473	76	0.8647	5.68x	3.40669
SP_1065	221	0	0	0.00x	0
SP_1067	1229	444	0.9756	11.72x	7.65969
SP_1068	2696	2207	1.0004	26.05x	17.3565
SP_1069	1034	25	0.4478	1.72x	0.512625
SP_1070	866	20	0.3834	1.85x	0.489657
SP_1071	758	23	0.6451	1.50x	0.643337
SP_1072	1760	371	0.9767	6.66x	4.46932
SP_1073	1109	638	1.0009	17.90x	12.1974
SP_1074	329	230	1.003	20.45x	14.8222
SP_1075	1016	426	0.9409	14.10x	8.88988
SP_1076	1325	253	0.9019	6.66x	4.04841
SP_1077	176	17	0.9432	2.92x	2.04793
SP_1078	134	26	1.0075	4.46x	4.11385
SP_1079	1304	462	0.9678	11.67x	7.5118
SP_1080	158	6	0.8544	1.26x	0.805145
SP_1081	1259	3747	1.0008	93.12x	63.1012
SP_1082	551	304	0.98	15.46x	11.6977
SP_1083	1277	622	1.0008	15.03x	10.3271
SP_1084	860	408	0.9756	15.43x	10.0587
SP_1086	389	183	1.0026	12.82x	9.97428
SP_1087	2291	478	0.9171	7.24x	4.42367
SP_1088	680	30	0.5794	2.44x	0.935389
SP_1089	689	89	0.8287	4.69x	2.73874
SP_1090	641	112	0.9594	5.53x	3.70459
SP_1091	92	2	0.3587	1.00x	0.460916
SP_1092	251	120	0.7809	16.40x	10.1365
SP_1093	347	137	0.9798	11.33x	8.37088
SP_1094	1082	195	0.9787	5.83x	3.82109
SP_1095	959	186	0.9166	6.65x	4.1122
SP_1096	569	8	0.3146	1.40x	0.298097
SP_1097	671	218	1.0015	10.27x	6.88833
SP_1098	818	86	0.7922	4.12x	2.22908
SP_1099	896	49	0.7455	2.22x	1.15949
SP_1100	974	117	0.8778	4.31x	2.54687
SP_1102	290	735	1.0034	73.09x	53.7365
SP_1103	107	339	1.0093	82.92x	67.1732
SP_1104	704	31	0.679	1.98x	0.933617
SP_1105	314	2703	1.0032	244.34x	182.514
SP_1106	344	2645	1.0029	232.88x	163.022
SP_1107	284	933	1.0035	96.78x	69.6535
SP_1108	170	4	0.3118	1.77x	0.498874
SP_1109	119	3	0.4202	1.72x	0.534508
SP_1110	917	93	0.7972	4.05x	2.15027
SP_1111	848	51	0.8007	2.40x	1.27513
SP_1112	839	792	1.0012	29.81x	20.0144
SP_1113	275	639	0.9745	69.07x	49.2661
SP_1114	1901	361	0.9784	6.16x	4.02629
SP_1115	863	80	0.8841	3.31x	1.96544
SP_1116	1178	22	0.365	1.63x	0.395965
SP_1117	1958	65	0.4295	2.47x	0.703851
SP_1118	2279	103	0.6946	2.06x	0.958237
SP_1119	1424	748	0.9663	17.26x	11.1371
SP_1120	104	3	0.6442	1.25x	0.6116
SP_1121	1928	128	0.7702	2.75x	1.40761
SP_1122	1142	92	0.8398	3.01x	1.70805
SP_1123	1139	82	0.7594	2.97x	1.52641
SP_1124	1433	57	0.672	1.78x	0.843351
SP_1126	1115	11	0.1713	1.55x	0.209169
SP_1127	446	71	0.9462	5.29x	3.37523
SP_1128	1304	3151	0.987	76.82x	51.2331
SP_1129	1163	57	0.6105	2.56x	1.03914
SP_1130	848	35	0.6167	2.13x	0.875089
SP_1131	353	0	0	0.00x	0
SP_1132	266	0	0	0.00x	0
SP_1133	152	0	0	0.00x	0
SP_1134	617	0	0	0.00x	0
SP_1135	452	0	0	0.00x	0
SP_1136	446	1	0.0717	1.00x	0.0475385
SP_1137	884	1	0.0362	1.00x	0.0239843
SP_1138	110	0	0	0.00x	0
SP_1139	650	202	0.8538	11.37x	6.58898
SP_1140	428	48	0.8341	4.15x	2.37781
SP_1141	311	52	0.9518	5.46x	3.54505
SP_1142	410	61	0.9073	5.09x	3.15447
SP_1143	365	146	1.0027	12.19x	8.48086
SP_1144	293	128	1.0034	12.90x	9.26237
SP_1145	1190	337	0.8714	10.27x	6.00431
SP_1146	176	31	0.75	7.13x	3.73447
SP_1148	338	112	0.7604	12.46x	7.02556
SP_1149	416	187	0.9976	13.99x	9.53077
SP_1150	101	0	0	0.00x	0
SP_1151	3275	62	0.3667	1.65x	0.401384
SP_1152	3650	46	0.3058	1.29x	0.267205
SP_1153	1178	24	0.4423	1.45x	0.431962
SP_1154	6014	148	0.41	1.92x	0.521769
SP_1155	851	367	0.9577	14.15x	9.14358
SP_1156	779	145	0.9332	6.29x	3.94649
SP_1157	1550	224	0.8774	5.23x	3.06405
SP_1158	113	0	0	0.00x	0
SP_1159	1070	23	0.429	1.60x	0.455747
SP_1160	989	93	0.8564	3.37x	1.99373
SP_1161	1703	224	0.8931	4.58x	2.78877
SP_1162	1043	145	0.9041	4.80x	2.94757
SP_1163	992	96	0.881	3.46x	2.05182
SP_1164	968	314	0.999	10.14x	6.87756
SP_1165	110	0	0	0.00x	0
SP_1166	1361	95	0.7553	2.82x	1.47994
SP_1167	1268	170	0.8833	4.68x	2.84256
SP_1168	464	29	0.7672	2.35x	1.32513
SP_1169	653	141	0.9387	7.24x	4.57811
SP_1170	602	5	0.2176	1.03x	0.176098
SP_1171	713	41	0.7938	2.31x	1.2192
SP_1172	119	0	0	0.00x	0
SP_1173	374	0	0	0.00x	0
SP_1174	2459	42	0.3587	1.52x	0.362135
SP_1175	2408	82	0.5835	1.85x	0.722
SP_1176	1733	6502	1.0006	119.06x	79.5478
SP_1177	263	1808	1.0038	213.06x	145.755
SP_1178	218	75	0.9312	10.46x	7.29432
SP_1179	2159	1660	0.9958	24.48x	16.3018
SP_1180	962	140	0.9574	4.71x	3.08555
SP_1181	98	19	0.3571	11.29x	4.11062
SP_1182	761	188	0.7989	9.81x	5.23785
SP_1183	164	1	0.1951	1.00x	0.129281
SP_1184	1406	3	0.0462	1.48x	0.0452393
SP_1185	1691	11	0.175	1.18x	0.137921
SP_1186	317	1	0.1009	1.00x	0.0668838
SP_1187	836	17	0.2727	2.38x	0.431144
SP_1188	146	0	0	0.00x	0
SP_1189	542	19	0.5	2.24x	0.743249
SP_1190	980	27	0.4765	1.79x	0.584141
SP_1191	929	15	0.3552	1.43x	0.342338
SP_1192	515	17	0.5456	1.90x	0.699877
SP_1193	425	40	0.7741	3.88x	1.9955
SP_1195	389	173	1.0026	12.70x	9.42923
SP_1197	302	6	0.4967	1.15x	0.421235
SP_1198	272	9	0.4816	2.08x	0.701542
SP_1199	116	0	0	0.00x	0
SP_1200	1823	343	0.9397	6.36x	3.98921
SP_1201	728	91	0.9272	4.16x	2.65027
SP_1202	1667	143	0.7475	3.48x	1.81878
SP_1203	431	39	0.8005	3.33x	1.91852
SP_1204	596	49	0.7819	3.20x	1.74313
SP_1205	875	94	0.9474	3.52x	2.27772
SP_1206	212	35	1.0047	4.79x	3.50036
SP_1207	1340	112	0.8313	3.13x	1.77212
SP_1208	638	84	0.9013	4.57x	2.79151
SP_1209	116	5	0.4224	2.16x	0.913886
SP_1210	167	66	0.9461	12.21x	8.37929
SP_1211	95	46	0.9263	11.61x	10.2663
SP_1212	878	110	0.959	4.16x	2.65631
SP_1213	1274	104	0.8524	3.05x	1.73079
SP_1215	797	43	0.6826	2.52x	1.14391
SP_1216	107	7	0.271	4.38x	1.38706
SP_1217	143	22	0.5315	5.62x	3.26187
SP_1218	371	107	0.6604	12.86x	6.11491
SP_1219	2468	1496	1.0004	19.19x	12.8519
SP_1220	986	3591	0.9604	120.55x	77.218
SP_1221	3254	307	0.8946	3.36x	2.00033
SP_1222	1877	166	0.7821	3.59x	1.8751
SP_1223	254	41	0.8937	4.47x	3.42239
SP_1224	302	31	0.7517	4.17x	2.17638
SP_1225	809	146	0.9172	6.23x	3.82635
SP_1226	1349	440	0.9703	10.55x	6.91545
SP_1227	704	758	1.0014	33.95x	22.8285
SP_1228	1145	104	0.8978	3.18x	1.92578
SP_1229	1670	425	0.9078	8.93x	5.39576
SP_1230	689	26	0.6894	1.75x	0.800081
SP_1231	551	8	0.3067	1.51x	0.307835
SP_1232	563	21	0.6679	1.77x	0.790844
SP_1233	581	21	0.5043	2.17x	0.766343
SP_1234	515	93	0.9631	5.96x	3.82874
SP_1235	467	77	0.9593	5.35x	3.49586
SP_1236	488	37	0.7828	3.10x	1.60754
SP_1237	563	42	0.778	2.91x	1.58169
SP_1238	1988	192	0.8395	3.66x	2.04769
SP_1240	953	27	0.5509	1.61x	0.600691
SP_1241	2165	2969	1.0005	43.28x	29.0758
SP_1242	740	709	1.0014	29.93x	20.314
SP_1243	1487	766	0.9946	16.43x	10.9219
SP_1244	1289	86	0.7254	2.90x	1.41457
SP_1245	818	50	0.7775	2.49x	1.29597
SP_1246	794	49	0.7594	2.41x	1.30845
SP_1247	3539	143	0.6171	2.05x	0.856713
SP_1248	698	58	0.7837	3.33x	1.76178
SP_1249	986	921	0.9878	30.00x	19.8044
SP_1250	1328	18	0.2937	1.46x	0.287379
SP_1251	1931	39	0.4034	1.51x	0.428215
SP_1252	170	1	0.1824	1.00x	0.124719
SP_1253	92	1	0.1848	1.00x	0.230458
SP_1254	143	4	0.5664	1.30x	0.593067
SP_1255	359	3	0.2145	1.21x	0.177177
SP_1256	269	3	0.3234	1.10x	0.236455
SP_1258	1094	13	0.308	1.21x	0.251945
SP_1259	335	3	0.2836	1.00x	0.18987
SP_1260	632	79	0.8212	4.73x	2.65027
SP_1261	359	13	0.7437	1.48x	0.767766
SP_1262	1256	104	0.6935	3.77x	1.75559
SP_1263	2099	217	0.8737	3.76x	2.19193
SP_1264	1043	41	0.5935	2.07x	0.83345
SP_1265	119	0	0	0.00x	0
SP_1266	860	91	0.8581	3.92x	2.24348
SP_1267	689	2372	1.0015	109.08x	72.992
SP_1268	878	2165	1.0011	77.31x	52.2809
SP_1269	788	4259	1.0013	168.67x	114.594
SP_1270	1022	7222	1.001	217.21x	149.826
SP_1271	707	7043	1.0014	306.94x	211.212
SP_1272	1487	138	0.8238	3.55x	1.96765
SP_1273	803	63	0.6986	3.45x	1.66343
SP_1274	809	110	0.864	5.00x	2.88286
SP_1275	3176	440	0.961	4.58x	2.93733
SP_1276	1079	197	0.9722	5.80x	3.87101
SP_1277	923	371	0.987	12.44x	8.52221
SP_1278	521	231	1.0019	13.35x	9.40057
SP_1279	629	178	0.9666	8.97x	5.99997
SP_1280	542	331	1.0018	19.05x	12.9482
SP_1281	365	3	0.1836	1.43x	0.174264
SP_1282	1559	17	0.3021	1.12x	0.231197
SP_1283	899	613	0.9633	22.58x	14.4571
SP_1284	560	301	0.9482	18.08x	11.3962
SP_1285	713	185	1.0014	8.22x	5.50126
SP_1286	1319	103	0.8097	3.08x	1.65566
SP_1287	1571	565	0.9644	11.86x	7.62522
SP_1288	332	66	1.003	6.20x	4.21489
SP_1289	377	141	0.9602	12.16x	7.92972
SP_1290	1304	54	0.7017	1.86x	0.878003
SP_1291	806	38	0.5782	2.51x	0.999605
SP_1292	998	35	0.4068	2.76x	0.743562
SP_1293	347	626	0.9597	58.86x	38.2494
SP_1294	329	174	1.003	14.73x	11.2133
SP_1295	374	473	1.0027	39.23x	26.8145
SP_1296	266	522	1.0038	60.90x	41.6072
SP_1297	443	447	1.0023	31.75x	21.3936
SP_1298	935	142	0.9198	5.21x	3.22001
SP_1299	242	7306	1.0041	722.83x	640.095
SP_1300	218	24	0.9541	3.30x	2.33418
SP_1302	251	17	0.9124	2.24x	1.436
SP_1303	95	54	1.0105	17.36x	12.0517
SP_1304	101	0	0	0.00x	0
SP_1305	104	90	0.3654	35.32x	18.348
SP_1306	1346	2772	0.9993	65.14x	43.6645
SP_1307	170	13	0.5647	3.10x	1.62134
SP_1310	398	172	1.0025	13.01x	9.16274
SP_1314	239	7	0.5858	1.46x	0.620983
SP_1315	611	0	0	0.00x	0
SP_1316	1385	7	0.143	1.13x	0.107159
SP_1317	1775	2	0.0361	1.00x	0.0238897
SP_1318	320	0	0	0.00x	0
SP_1319	1007	0	0	0.00x	0
SP_1320	581	0	0	0.00x	0
SP_1321	476	0	0	0.00x	0
SP_1322	1991	3	0.0477	1.00x	0.031947
SP_1323	323	0	0	0.00x	0
SP_1324	890	0	0	0.00x	0
SP_1325	1139	2	0.0562	1.00x	0.0372294
SP_1326	2222	3	0.0432	1.00x	0.0286258
SP_1327	458	0	0	0.00x	0
SP_1328	1541	1	0.0208	1.00x	0.0137587
SP_1329	917	0	0	0.00x	0
SP_1330	701	1	0.0456	1.00x	0.0302456
SP_1331	809	2	0.0791	1.00x	0.0524157
SP_1332	587	0	0	0.00x	0
SP_1333	233	0	0	0.00x	0
SP_1334	380	0	0	0.00x	0
SP_1335	188	1	0.1702	1.00x	0.112777
SP_1336	1223	7	0.1145	1.07x	0.121353
SP_1337	1346	190	0.9473	4.68x	2.99287
SP_1338	179	1	0.1285	1.00x	0.118448
SP_1339	137	74	1.0073	12.88x	11.4523
SP_1340	1319	15	0.2782	1.31x	0.241116
SP_1341	740	18	0.4446	1.74x	0.515728
SP_1342	1607	8	0.1462	1.06x	0.105549
SP_1343	1940	25	0.2912	1.42x	0.273224
SP_1344	2609	47	0.3595	1.56x	0.381948
SP_1345	110	53	1.0091	9.73x	10.2156
SP_1346	587	0	0	0.00x	0
SP_1347	143	0	0	0.00x	0
SP_1348	380	0	0	0.00x	0
SP_1349	278	0	0	0.00x	0
SP_1350	254	0	0	0.00x	0
SP_1351	107	3	0.1028	1.91x	0.594453
SP_1352	1346	193	0.9473	4.76x	3.04013
SP_1353	107	66	0.9065	11.76x	13.078
SP_1354	368	6154	1.0027	523.26x	354.56
SP_1355	500	7907	1.002	446.64x	335.291
SP_1356	1259	272	0.9206	7.36x	4.58061
SP_1357	1790	272	0.9156	5.27x	3.22178
SP_1358	1724	252	0.9687	4.76x	3.09915
SP_1359	938	381	1.0011	12.59x	8.61196
SP_1360	869	277	0.9758	9.70x	6.75834
SP_1361	1286	721	1.0008	17.28x	11.8871
SP_1362	737	288	0.8887	13.93x	8.28524
SP_1363	1034	236	0.8965	8.08x	4.83918
SP_1364	1433	138	0.8437	3.58x	2.0418
SP_1365	986	115	0.8519	4.26x	2.47287
SP_1366	1103	176	0.9483	5.21x	3.38312
SP_1367	845	230	0.9858	8.67x	5.771
SP_1368	1274	274	0.9623	6.80x	4.55996
SP_1369	848	223	0.9917	8.19x	5.57557
SP_1370	476	213	1.0021	12.68x	9.48752
SP_1371	1283	780	1.0008	19.16x	12.8898
SP_1372	338	89	0.932	7.56x	5.58281
SP_1373	1103	347	0.9864	9.62x	6.67012
SP_1374	1166	275	0.9503	7.64x	5.00051
SP_1375	1067	222	0.985	6.48x	4.41132
SP_1376	854	112	0.8946	4.47x	2.78061
SP_1377	677	164	0.9793	7.48x	5.13612
SP_1378	1172	704	0.9915	19.08x	12.7358
SP_1379	146	2	0.226	1.00x	0.29044
SP_1380	1661	50	0.5334	1.79x	0.638235
SP_1381	749	44	0.8011	2.25x	1.24552
SP_1382	1454	28	0.3989	1.54x	0.408295
SP_1383	2618	225	0.8659	3.11x	1.82219
SP_1384	497	134	0.9457	8.27x	5.71648
SP_1385	239	11	0.6611	2.01x	0.975831
SP_1386	1070	104	0.9037	3.41x	2.06077
SP_1387	773	74	0.8758	3.43x	2.0297
SP_1388	827	71	0.7618	3.31x	1.82026
SP_1389	1157	175	0.9309	5.15x	3.20689
SP_1390	950	157	0.8758	5.99x	3.50393
SP_1391	752	52	0.7912	2.76x	1.46611
SP_1392	731	165	0.9425	7.47x	4.78571
SP_1393	1271	189	0.8544	5.48x	3.1528
SP_1394	815	188	0.9288	7.90x	4.8908
SP_1395	653	296	0.9035	15.75x	9.61078
SP_1396	758	284	0.996	11.77x	7.94381
SP_1397	803	171	1.0012	6.47x	4.51503
SP_1398	884	227	0.9887	8.14x	5.44444
SP_1399	917	267	0.9531	9.46x	6.17336
SP_1400	878	772	0.9989	27.71x	18.6424
SP_1401	191	128	1.0052	17.88x	14.2088
SP_1402	1304	24	0.3497	1.64x	0.390224
SP_1403	773	38	0.6248	2.48x	1.04228
SP_1404	278	11	0.4353	2.07x	0.838934
SP_1405	401	87	0.9027	7.19x	4.59997
SP_1406	617	202	0.9627	10.48x	6.94138
SP_1407	773	276	0.9625	11.35x	7.57024
SP_1408	737	177	0.9973	7.38x	5.09197
SP_1409	1130	583	0.9965	16.48x	10.9388
SP_1410	389	113	0.9949	8.70x	6.15898
SP_1411	383	116	1.0026	8.67x	6.42154
SP_1412	788	228	0.9683	8.75x	6.13463
SP_1413	938	784	1.0011	26.04x	17.7212
SP_1414	176	38	1.0057	6.15x	4.57774
SP_1415	701	164	0.8531	8.60x	4.96027
SP_1416	1028	67	0.7753	2.60x	1.38185
SP_1418	1346	193	0.9473	4.76x	3.04013
SP_1419	551	33	0.8276	2.31x	1.26982
SP_1420	824	88	0.8398	3.93x	2.26431
SP_1421	1460	221	0.9041	5.26x	3.20937
SP_1422	488	6	0.3258	1.18x	0.260682
SP_1423	239	4	0.3305	1.62x	0.354848
SP_1424	401	0	0	0.00x	0
SP_1425	134	0	0	0.00x	0
SP_1426	734	9	0.2221	1.71x	0.259972
SP_1427	725	133	0.92	6.25x	3.8895
SP_1428	311	21	0.8585	2.42x	1.43166
SP_1429	1286	364	0.9891	8.97x	6.00123
SP_1431	1190	14	0.2908	1.30x	0.249437
SP_1432	146	0	0	0.00x	0
SP_1433	992	53	0.6694	2.37x	1.13278
SP_1434	1760	19	0.2688	1.28x	0.228887
SP_1435	1745	14	0.2407	1.06x	0.170103
SP_1436	629	14	0.5183	1.37x	0.471908
SP_1437	443	9	0.4266	1.52x	0.430743
SP_1438	1124	6	0.1619	1.05x	0.113179
SP_1439	1346	193	0.9473	4.76x	3.04013
SP_1442	350	51	0.7771	5.97x	3.08946
SP_1443	239	6	0.4519	1.60x	0.532272
SP_1444	1256	104	0.6935	3.77x	1.75559
SP_1445	1562	1588	1.0006	32.33x	21.5551
SP_1446	707	107	0.9052	5.33x	3.20881
SP_1447	896	7	0.2489	1.00x	0.165642
SP_1448	935	28	0.6364	1.50x	0.634931
SP_1449	725	61	0.7972	3.37x	1.78391
SP_1450	635	19	0.4646	2.05x	0.634395
SP_1451	827	41	0.6796	2.25x	1.05113
SP_1452	299	16	0.6823	1.87x	1.13456
SP_1453	512	44	0.8008	3.23x	1.82206
SP_1454	122	11	0.7787	2.58x	1.91167
SP_1455	191	6	0.5445	1.84x	0.666036
SP_1456	611	507	0.9935	26.52x	17.5933
SP_1457	728	138	0.8668	6.90x	4.01909
SP_1458	911	245	0.9791	8.58x	5.70201
SP_1459	236	20	0.8136	3.01x	1.79679
SP_1460	743	72	0.8923	3.33x	2.05458
SP_1461	800	102	0.915	4.25x	2.70327
SP_1462	356	64	0.9972	4.95x	3.81162
SP_1463	530	214	1.0019	12.50x	8.56087
SP_1464	494	592	1.002	36.41x	25.4082
SP_1465	446	30	0.8161	2.49x	1.42615
SP_1466	647	100	0.9243	5.30x	3.27699
SP_1467	581	531	0.9019	31.42x	19.3775
SP_1468	875	1188	1.0011	42.33x	28.7865
SP_1469	1379	1372	0.9906	31.46x	21.0945
SP_1470	923	143	0.8841	5.50x	3.28484
SP_1471	605	19	0.4992	1.84x	0.665853
SP_1472	1244	42	0.615	1.69x	0.715828
SP_1473	257	20	0.7471	2.90x	1.64997
SP_1474	2036	182	0.9032	3.11x	1.89528
SP_1475	917	44	0.6783	2.23x	1.01733
SP_1476	389	45	0.8766	4.11x	2.45269
SP_1477	407	55	0.8501	3.77x	2.86516
SP_1478	842	119	0.9834	4.57x	2.9965
SP_1479	1391	947	1	21.43x	14.4345
SP_1480	245	137	1.0041	14.85x	11.8559
SP_1481	107	51	1.0093	12.42x	10.1057
SP_1482	977	95	0.8721	3.53x	2.06162
SP_1483	1082	47	0.6072	2.21x	0.920981
SP_1485	833	15	0.3433	1.63x	0.381791
SP_1487	338	23	0.6568	3.30x	1.44275
SP_1488	140	73	0.9929	16.31x	11.0554
SP_1489	1196	14828	1.0008	392.97x	262.864
SP_1490	95	20	0.8632	5.30x	4.46361
SP_1491	869	731	0.9988	26.50x	17.8352
SP_1492	608	1	0.0526	1.00x	0.034872
SP_1493	1112	1	0.0288	1.00x	0.0190667
SP_1494	254	1	0.126	1.00x	0.083473
SP_1495	242	1	0.0041	1.00x	0.0876122
SP_1496	299	1	0.0268	1.00x	0.0709102
SP_1498	1718	588	0.9913	10.97x	7.25661
SP_1499	347	51	0.9222	5.01x	3.11617
SP_1500	836	1611	1.0012	61.26x	40.8573
SP_1501	629	574	0.9952	28.90x	19.3482
SP_1502	641	268	1.0016	13.00x	8.86455
SP_1503	1346	193	0.9473	4.76x	3.04013
SP_1504	1211	582	1.0008	14.81x	10.1896
SP_1505	1166	524	0.9734	14.48x	9.52824
SP_1506	1013	364	0.9605	11.81x	7.61854
SP_1507	419	759	0.9141	61.39x	38.4068
SP_1508	1406	3071	1.0007	68.68x	46.31
SP_1509	878	2664	1.0011	96.03x	64.3309
SP_1510	1505	2678	1.0007	56.25x	37.7271
SP_1511	536	456	1.0019	24.86x	18.0377
SP_1512	494	928	1.002	56.21x	39.8291
SP_1513	716	816	1.0014	35.37x	24.1633
SP_1514	200	230	1.005	32.08x	24.3825
SP_1516	428	63	0.9907	4.57x	3.12088
SP_1517	482	189	0.9938	12.15x	8.31371
SP_1518	1655	617	0.9982	11.87x	7.90437
SP_1519	494	17	0.6154	1.78x	0.729629
SP_1520	464	26	0.6552	2.26x	1.18805
SP_1521	1334	246	0.94	6.03x	3.90984
SP_1522	617	102	0.9692	5.30x	3.50506
SP_1523	3098	185	0.7792	2.42x	1.26611
SP_1524	1166	22	0.4048	1.33x	0.400041
SP_1525	1094	48	0.7121	1.86x	0.930259
SP_1527	1958	233	0.8544	4.42x	2.52303
SP_1528	95	4	0.3263	2.48x	0.892722
SP_1529	1589	382	0.9295	8.18x	5.09706
SP_1530	1445	104	0.8152	2.82x	1.52597
SP_1531	197	14	0.797	2.66x	1.50675
SP_1533	512	26	0.6621	2.41x	1.07667
SP_1534	935	1251	0.954	44.64x	28.3678
SP_1535	299	51	0.8729	5.80x	3.61642
SP_1536	749	385	0.996	16.13x	10.8983
SP_1537	359	245	0.9192	17.79x	14.4694
SP_1538	1400	944	1.0007	20.57x	14.2963
SP_1539	239	768	1.0042	97.10x	68.1308
SP_1540	470	5923	1.0021	356.31x	267.192
SP_1541	290	2560	1.0034	229.98x	187.164
SP_1542	1343	755	1.0007	17.91x	11.9193
SP_1544	1187	543	0.9874	14.39x	9.69905
SP_1545	431	568	1.0023	41.12x	27.9416
SP_1546	629	50	0.7202	3.41x	1.68539
SP_1547	728	48	0.8819	2.38x	1.39794
SP_1548	1595	305	0.958	6.24x	4.05433
SP_1549	410	165	1.0024	11.90x	8.53257
SP_1550	791	313	0.9532	13.09x	8.38973
SP_1551	2744	1283	1.0004	14.81x	9.9134
SP_1552	1184	269	0.9113	7.87x	4.81704
SP_1553	1871	336	0.9241	6.18x	3.80755
SP_1554	1184	213	0.9459	5.93x	3.81424
SP_1555	767	732	1.0013	29.94x	20.2346
SP_1556	137	184	1.0073	38.59x	28.4759
SP_1557	848	902	1.0012	33.11x	22.5523
SP_1558	386	349	0.9793	28.65x	19.1698
SP_1559	1352	511	1.0007	11.93x	8.01353
SP_1560	779	178	0.9872	7.19x	4.84465
SP_1561	770	577	1.0013	23.33x	15.8878
SP_1562	173	65	0.7688	11.35x	7.96613
SP_1563	965	50	0.5544	2.96x	1.09856
SP_1564	911	133	0.888	5.15x	3.09537
SP_1565	977	147	0.9458	4.83x	3.19009
SP_1566	890	192	0.9876	6.70x	4.57395
SP_1567	380	234	0.9816	17.60x	13.0561
SP_1568	587	505	1.0017	25.63x	18.2404
SP_1569	1232	785	0.9992	20.13x	13.5095
SP_1570	170	81	1.0059	12.53x	10.1022
SP_1571	506	514	1.002	30.90x	21.5374
SP_1572	536	9706	1.0019	574.70x	383.933
SP_1573	1472	1861	0.9946	40.34x	26.8052
SP_1574	758	948	1.0013	39.42x	26.5167
SP_1575	677	103	0.9439	5.05x	3.22573
SP_1576	944	357	1.0011	11.73x	8.01819
SP_1577	512	806	0.9707	50.32x	33.3768
SP_1578	758	68	0.6675	4.29x	1.90204
SP_1579	122	1	0.0738	1.00x	0.173788
SP_1580	1130	953	0.9319	28.78x	17.8811
SP_1581	128	0	0	0.00x	0
SP_1582	1256	45	0.5096	2.12x	0.759631
SP_1583	575	404	1.0017	22.22x	14.8968
SP_1584	788	414	0.9759	17.02x	11.1392
SP_1585	137	0	0	0.00x	0
SP_1586	1574	729	0.9028	16.32x	9.8198
SP_1587	1226	153	0.8907	4.45x	2.64595
SP_1588	1316	167	0.8138	4.97x	2.69055
SP_1589	1343	207	0.9419	5.10x	3.26794
SP_1590	782	195	0.9591	8.13x	5.28698
SP_1591	1082	121	0.9603	3.66x	2.37104
SP_1592	203	0	0	0.00x	0
SP_1595	1346	193	0.9473	4.76x	3.04013
SP_1596	254	7	0.4606	1.70x	0.584311
SP_1597	461	133	0.9588	6.19x	6.11689
SP_1598	773	266	0.9909	10.93x	7.29595
SP_1599	749	683	0.9693	29.84x	19.3339
SP_1600	1151	67	0.7672	2.39x	1.23418
SP_1601	629	451	1.0016	20.23x	15.2022
SP_1602	338	433	1.003	40.25x	27.1613
SP_1603	671	141	0.8987	7.46x	4.4553
SP_1604	476	228	0.979	14.97x	10.1557
SP_1605	206	42	0.8738	7.03x	4.32277
SP_1606	962	98	0.7952	3.85x	2.15989
SP_1607	1019	2293	1	71.03x	47.71
SP_1608	1103	48	0.6736	2.00x	0.922668
SP_1609	797	83	0.8356	3.90x	2.208
SP_1610	677	28	0.6366	2.05x	0.876898
SP_1611	104	0	0	0.00x	0
SP_1612	992	1	0.0323	1.00x	0.0213731
SP_1615	1967	8	0.0534	2.43x	0.0862314
SP_1616	695	0	0	0.00x	0
SP_1617	1085	1	0.0295	1.00x	0.0195412
SP_1618	326	0	0	0.00x	0
SP_1619	449	1	0.0713	1.00x	0.0472208
SP_1620	428	2	0.1495	1.00x	0.0990755
SP_1621	1463	4	0.0868	1.00x	0.057969
SP_1622	473	76	0.8647	5.68x	3.40669
SP_1623	2336	509	0.9521	7.31x	4.61982
SP_1624	749	22	0.5113	1.73x	0.62276
SP_1625	614	616	1.0016	31.59x	21.2712
SP_1626	269	225	1.0037	24.92x	17.7341
SP_1627	629	0	0	0.00x	0
SP_1628	209	2	0.3062	1.00x	0.202891
SP_1629	104	4	0.2692	1.75x	0.815467
SP_1630	389	19	0.5758	2.48x	1.03558
SP_1631	1943	215	0.9315	3.78x	2.34609
SP_1632	974	18	0.308	1.91x	0.391826
SP_1633	677	39	0.7962	2.31x	1.22139
SP_1634	1073	14	0.3141	1.33x	0.276636
SP_1635	302	0	0	0.00x	0
SP_1636	437	191	0.9794	14.00x	9.26684
SP_1637	848	240	0.9587	9.35x	6.00061
SP_1638	650	161	0.9846	8.01x	5.25161
SP_1639	1274	141	0.7614	4.61x	2.34655
SP_1640	521	6	0.261	1.42x	0.244171
SP_1641	413	7	0.3245	1.66x	0.359358
SP_1642	185	1	0.0811	1.00x	0.114606
SP_1643	161	3	0.4534	1.00x	0.395071
SP_1644	443	45	0.4944	5.97x	2.15372
SP_1645	2222	530	0.9649	7.83x	5.05722
SP_1646	629	74	0.8998	3.83x	2.49437
SP_1647	1892	1202	0.9852	20.55x	13.4699
SP_1648	722	3150	1.0014	136.01x	92.5025
SP_1649	848	1221	1.0012	45.00x	30.5281
SP_1650	929	912	1.0011	30.98x	20.8142
SP_1651	518	181	0.9575	11.57x	7.40847
SP_1652	2774	119	0.6741	2.03x	0.909537
SP_1653	701	47	0.8688	2.43x	1.42154
SP_1654	2411	80	0.5396	1.96x	0.703514
SP_1655	692	694	0.8974	34.74x	21.2634
SP_1656	188	1	0.1489	1.00x	0.112777
SP_1657	224	2	0.1741	1.64x	0.189305
SP_1658	260	1	0.1231	1.00x	0.0815467
SP_1659	2792	266	0.8743	3.47x	2.01998
SP_1660	161	141	1.0062	17.96x	18.5683
SP_1661	788	851	1.0013	33.81x	22.8972
SP_1662	785	633	1.0013	24.88x	17.0968
SP_1663	263	158	1.0038	15.67x	12.7374
SP_1664	539	457	1.0019	25.90x	17.9766
SP_1665	671	624	1.0015	28.90x	19.7171
SP_1666	1259	1290	0.9889	32.79x	21.7242
SP_1667	1373	3016	1.0007	69.37x	46.5737
SP_1668	704	166	0.9418	7.85x	4.99937
SP_1669	611	40	0.7349	2.78x	1.38803
SP_1670	1373	144	0.9031	3.64x	2.22368
SP_1671	1043	600	0.9655	18.38x	12.1968
SP_1672	596	156	1.0017	8.20x	5.54956
SP_1673	2042	460	0.9662	7.29x	4.77619
SP_1674	851	37	0.6322	2.20x	0.921833
SP_1675	884	88	0.819	3.79x	2.11062
SP_1676	917	96	0.8604	3.84x	2.21964
SP_1677	644	34	0.5947	2.71x	1.11937
SP_1678	98	12	0.8571	3.18x	2.59618
SP_1679	344	57	0.9797	5.27x	3.51315
SP_1680	452	21	0.7235	1.99x	0.985056
SP_1681	839	18	0.5328	1.25x	0.454873
SP_1682	896	31	0.5357	2.00x	0.733557
SP_1683	1328	124	0.8125	3.67x	1.97972
SP_1684	1517	73	0.6533	2.33x	1.02027
SP_1685	698	452	1.0014	20.56x	13.7298
SP_1686	1103	85	0.7616	3.03x	1.63389
SP_1687	2093	74	0.5356	1.89x	0.749622
SP_1688	833	35	0.6134	2.18x	0.890847
SP_1689	884	39	0.7014	1.92x	0.935389
SP_1690	1337	40	0.5587	1.67x	0.63432
SP_1691	452	13	0.6527	1.23x	0.609796
SP_1692	1256	104	0.6935	3.77x	1.75559
SP_1694	227	6	0.5374	1.57x	0.560409
SP_1695	980	37	0.502	2.38x	0.800489
SP_1696	107	4	0.3738	1.70x	0.792604
SP_1697	2015	298	0.9504	4.86x	3.1356
SP_1698	1103	225	0.9655	6.57x	4.32501
SP_1699	362	89	0.9309	7.25x	5.21268
SP_1700	1031	657	1.001	20.00x	13.511
SP_1701	1031	291	0.9835	9.03x	5.98431
SP_1702	2513	1962	1.0004	24.60x	16.5534
SP_1703	287	3	0.2578	1.28x	0.221625
SP_1704	632	25	0.4763	2.43x	0.838693
SP_1705	641	13	0.3463	1.35x	0.429997
SP_1706	791	15	0.4716	1.23x	0.402064
SP_1707	338	22	0.4734	1.53x	1.38002
SP_1708	344	18	0.7616	2.08x	1.10941
SP_1709	1310	388	0.9122	10.34x	6.27972
SP_1710	713	250	0.9523	11.53x	7.43413
SP_1711	896	333	0.9621	11.77x	7.87982
SP_1712	1169	176	0.976	4.74x	3.19211
SP_1713	473	86	0.9281	6.21x	3.85494
SP_1714	365	286	1.0027	23.74x	16.6132
SP_1715	1478	558	0.9871	12.11x	8.0046
SP_1716	1199	33	0.4379	2.01x	0.583545
SP_1717	893	85	0.8779	3.42x	2.01812
SP_1718	101	0	0	0.00x	0
SP_1720	617	197	0.9303	10.93x	6.76957
SP_1721	887	29	0.628	1.66x	0.693193
SP_1722	1883	3	0.051	1.00x	0.0337793
SP_1723	197	0	0	0.00x	0
SP_1724	1454	21	0.3301	1.40x	0.306221
SP_1725	965	10	0.3078	1.07x	0.219711
SP_1726	1274	179	0.8477	5.11x	2.97895
SP_1727	1196	416	0.9908	11.09x	7.37466
SP_1728	287	28	0.8885	3.43x	2.0685
SP_1729	620	257	0.9774	13.14x	8.78863
SP_1730	449	44	0.8307	3.60x	2.07772
SP_1731	758	131	0.8892	5.76x	3.66422
SP_1732	1979	1167	0.9899	18.82x	12.5027
SP_1733	740	741	1.0014	31.62x	21.2308
SP_1734	1313	295	0.872	8.03x	4.76362
SP_1735	935	113	0.9102	4.14x	2.5624
SP_1736	2396	297	0.8982	4.38x	2.62815
SP_1737	311	24	0.865	2.75x	1.63618
SP_1738	626	363	1.0016	18.27x	12.2945
SP_1739	1604	2773	1.0006	54.25x	36.6543
SP_1740	254	10	0.5394	2.04x	0.83473
SP_1741	254	29	0.9685	3.37x	2.42072
SP_1742	1097	124	0.876	4.09x	2.3966
SP_1743	746	279	1.0013	11.43x	7.92949
SP_1744	353	105	1.0028	9.04x	6.30659
SP_1745	500	182	0.918	11.88x	7.71758
SP_1746	593	193	1.0017	10.01x	6.90053
SP_1747	629	162	1.0016	7.81x	5.46065
SP_1748	311	37	0.8907	3.94x	2.52244
SP_1749	1106	199	0.9412	6.04x	3.81485
SP_1750	527	100	1.0019	5.78x	4.02318
SP_1751	908	267	0.9604	9.50x	6.23455
SP_1752	605	116	0.9207	6.48x	4.06521
SP_1754	953	83	0.9087	2.92x	1.84657
SP_1755	224	4	0.4554	1.00x	0.37861
SP_1756	179	5	0.4637	1.60x	0.592239
SP_1757	1337	37	0.5004	1.76x	0.586746
SP_1758	1511	81	0.5831	2.93x	1.13658
SP_1759	2372	63	0.5194	1.61x	0.563126
SP_1760	440	14	0.6159	1.49x	0.674614
SP_1761	1535	54	0.5511	1.98x	0.745874
SP_1762	1580	55	0.607	1.80x	0.73805
SP_1763	1217	18	0.3443	1.28x	0.31359
SP_1764	905	39	0.6685	2.06x	0.913684
SP_1765	1196	52	0.6731	2.04x	0.921833
SP_1766	1220	40	0.5074	1.99x	0.695152
SP_1767	2444	82	0.5818	1.77x	0.711365
SP_1768	1010	55	0.6861	2.45x	1.15457
SP_1770	1214	16	0.3336	1.25x	0.279435
SP_1771	2090	59	0.4995	1.80x	0.59853
SP_1772	14330	271	0.4663	1.29x	0.400962
SP_1774	461	175	0.9957	11.98x	8.04854
SP_1775	302	132	1.0033	12.30x	9.26717
SP_1776	314	242	0.8949	25.94x	16.3405
SP_1777	464	11	0.4461	1.26x	0.502637
SP_1778	668	323	0.9985	15.36x	10.2519
SP_1779	560	42	0.8357	2.84x	1.59016
SP_1780	1796	333	0.966	6.09x	3.93113
SP_1781	743	73	0.9623	3.18x	2.08312
SP_1782	950	105	0.8979	3.85x	2.3434
SP_1783	428	73	0.9112	5.66x	3.61625
SP_1784	1088	144	0.8649	4.74x	2.80617
SP_1785	470	37	0.8915	2.60x	1.66911
SP_1786	452	108	0.9624	7.42x	5.066
SP_1787	206	49	0.8981	7.33x	5.04323
SP_1788	104	78	0.1635	43.41x	15.9016
SP_1789	221	4	0.3756	1.40x	0.383749
SP_1790	1271	62	0.7648	1.98x	1.03425
SP_1791	116	0	0	0.00x	0
SP_1792	1256	104	0.6935	3.77x	1.75559
SP_1793	575	33	0.4817	3.20x	1.21682
SP_1794	425	50	0.7812	4.74x	2.49437
SP_1795	1319	1	0.0235	1.00x	0.0160744
SP_1796	1616	0	0	0.00x	0
SP_1797	917	0	0	0.00x	0
SP_1798	917	0	0	0.00x	0
SP_1799	1001	829	0.965	27.21x	17.559
SP_1800	1481	3	0.0648	1.00x	0.0429483
SP_1801	164	100	0.9085	17.26x	12.9281
SP_1802	572	126	0.8654	7.24x	4.6704
SP_1803	170	6	0.4647	1.03x	0.748311
SP_1804	608	244	0.9819	12.55x	8.50876
SP_1805	203	36	0.8719	5.77x	3.75999
SP_1806	239	3	0.3473	1.06x	0.266136
SP_1807	446	26	0.2915	3.97x	1.236
SP_1808	659	1	0.0486	1.00x	0.0321732
SP_1809	1151	32	0.4335	1.94x	0.58946
SP_1810	731	92	0.8358	4.68x	2.6684
SP_1811	776	45	0.6894	2.69x	1.22951
SP_1812	1223	58	0.7719	1.93x	1.0055
SP_1813	599	41	0.7947	2.54x	1.45123
SP_1814	767	61	0.8566	2.88x	1.68622
SP_1815	1004	65	0.761	2.69x	1.37265
SP_1816	566	46	0.8551	3.04x	1.72314
SP_1817	1361	85	0.8406	2.34x	1.32416
SP_1818	182	132	1.0055	19.90x	15.3774
SP_1819	95	106	0.9789	14.08x	23.6571
SP_1820	95	65	1.0105	12.42x	14.5067
SP_1821	1001	221	0.9061	7.76x	4.68099
SP_1822	368	0	0	0.00x	0
SP_1823	710	1	0.0437	1.00x	0.0298622
SP_1824	1691	4	0.0757	1.00x	0.0501529
SP_1825	1010	1	0.0317	1.00x	0.0209922
SP_1826	1067	3	0.0609	1.48x	0.0596124
SP_1827	659	1	0.0486	1.00x	0.0321732
SP_1828	1010	1	0.002	1.00x	0.0209922
SP_1829	1475	3	0.0549	1.00x	0.043123
SP_1830	641	0	0	0.00x	0
SP_1831	482	22	0.0622	11.10x	0.967733
SP_1832	296	0	0	0.00x	0
SP_1833	2126	3	0.0442	1.00x	0.0299184
SP_1834	230	0	0	0.00x	0
SP_1835	125	0	0	0.00x	0
SP_1836	176	23	0.9091	3.98x	2.77074
SP_1837	1226	295	0.9845	7.46x	5.10166
SP_1838	692	302	1.0014	13.54x	9.25296
SP_1839	1751	222	0.9315	4.34x	2.68811
SP_1840	1745	151	0.8722	3.15x	1.83468
SP_1841	377	92	0.931	8.01x	5.174
SP_1842	113	24	0.9558	6.96x	4.50311
SP_1843	95	20	1.0105	5.41x	4.46361
SP_1844	227	29	0.8855	3.66x	2.70864
SP_1845	827	81	0.7654	3.91x	2.07663
SP_1847	581	17	0.599	1.49x	0.620373
SP_1848	1262	50	0.6616	1.91x	0.840022
SP_1849	461	17	0.6377	1.78x	0.781858
SP_1850	764	23	0.6021	1.44x	0.638285
SP_1851	404	6	0.3465	1.37x	0.314883
SP_1852	1481	15	0.2667	1.21x	0.214742
SP_1853	1178	24	0.472	1.36x	0.431962
SP_1854	1007	19	0.424	1.42x	0.400041
SP_1855	1037	941	0.9576	29.96x	19.2394
SP_1856	353	275	1.0028	22.54x	16.5173
SP_1857	899	699	1.0011	24.45x	16.4853
SP_1858	536	8	0.4086	1.16x	0.31645
SP_1859	809	5	0.1632	1.21x	0.131039
SP_1860	1520	167	0.923	3.73x	2.32945
SP_1861	728	81	0.9437	3.66x	2.35903
SP_1862	764	134	0.9437	5.74x	3.7187
SP_1863	443	58	0.7765	5.05x	2.7759
SP_1864	296	96	0.8784	10.91x	6.87637
SP_1865	1064	1071	1.0009	31.85x	21.3416
SP_1866	122	0	0	0.00x	0
SP_1867	701	6	0.2382	1.15x	0.181473
SP_1868	110	1	0.2909	1.00x	0.192747
SP_1869	974	9	0.2402	1.13x	0.195913
SP_1870	956	7	0.2134	1.10x	0.155246
SP_1871	752	3	0.1263	1.00x	0.084583
SP_1872	965	2	0.0663	1.00x	0.0439423
SP_1873	242	12	0.6033	2.40x	1.05135
SP_1874	722	169	0.9806	7.48x	4.96283
SP_1875	569	113	1.0018	5.97x	4.21062
SP_1876	728	259	1.0014	11.17x	7.54307
SP_1877	740	122	0.9446	5.33x	3.49549
SP_1878	461	204	1.0022	13.32x	9.3823
SP_1879	521	157	0.9827	8.76x	6.38913
SP_1880	602	241	1.0017	12.02x	8.4879
SP_1881	794	147	0.9849	5.77x	3.92534
SP_1882	248	50	0.9798	6.29x	4.27463
SP_1883	1625	37	0.0658	2.97x	0.482757
SP_1884	1967	55	0.1337	1.63x	0.592841
SP_1885	710	5	0.2254	1.00x	0.149311
SP_1887	926	1604	1.0011	55.00x	36.726
SP_1888	1067	2689	1.0009	80.08x	53.4326
SP_1889	926	1095	1.0011	37.28x	25.0717
SP_1890	1496	636	0.994	13.48x	9.01375
SP_1891	1979	3239	0.9939	52.30x	34.7012
SP_1892	167	0	0	0.00x	0
SP_1893	1193	80	0.7879	2.66x	1.42177
SP_1894	1442	18	0.3225	1.24x	0.264659
SP_1895	836	54	0.305	2.00x	1.36952
SP_1896	890	1	0.036	1.00x	0.0238226
SP_1897	1259	11	0.2748	1.01x	0.185245
SP_1898	2162	14	0.1651	1.25x	0.137294
SP_1899	860	19	0.3733	1.89x	0.46842
SP_1900	935	14	0.3743	1.18x	0.317465
SP_1901	1310	157	0.8595	4.41x	2.54102
SP_1902	776	18	0.4446	1.66x	0.491802
SP_1903	533	1088	0.9794	63.13x	43.2794
SP_1904	206	0	0	0.00x	0
SP_1906	1622	123	0.82	2.92x	1.60781
SP_1907	284	35	0.9296	4.12x	2.61294
SP_1908	395	27	0.6101	3.49x	1.44926
SP_1909	761	118	0.8489	5.57x	3.28759
SP_1910	626	203	1.0016	9.92x	6.87546
SP_1911	317	208	1.0032	19.68x	13.9118
SP_1912	299	158	1.0033	16.22x	11.2038
SP_1914	674	26	0.6958	1.72x	0.817887
SP_1915	449	59	0.8463	4.77x	2.78603
SP_1916	503	14	0.5885	1.50x	0.590119
SP_1917	362	18	0.7873	1.92x	1.05425
SP_1918	1031	5	0.1552	1.00x	0.102823
SP_1919	821	0	0	0.00x	0
SP_1920	449	2	0.1381	1.00x	0.0944417
SP_1921	95	0	0	0.00x	0
SP_1922	716	728	0.9804	32.52x	21.5575
SP_1923	1415	2261	1.0007	49.81x	33.8785
SP_1924	410	889	1.0024	64.72x	45.9725
SP_1925	608	665	1.0016	33.70x	23.1899
SP_1926	476	511	1.0021	33.30x	22.7611
SP_1927	389	175	1.0026	13.56x	9.53824
SP_1928	389	183	1.0026	12.94x	9.97428
SP_1929	98	25	0.8367	9.73x	5.40871
SP_1930	260	0	0	0.00x	0
SP_1931	554	161	0.3412	14.03x	6.16164
SP_1932	98	3	0.7755	1.00x	0.649045
SP_1933	794	2	0.0806	1.00x	0.0534059
SP_1934	425	3	0.1694	1.33x	0.149662
SP_1935	359	0	0	0.00x	0
SP_1936	161	0	0	0.00x	0
SP_1937	956	850	1.001	28.24x	18.8513
SP_1938	113	28	0.9912	6.26x	5.25363
SP_1939	1370	202	0.9044	5.14x	3.12616
SP_1940	1166	905	1.0009	24.68x	16.4562
SP_1941	1256	196	0.9602	5.12x	3.30862
SP_1942	1016	411	0.9872	12.91x	8.57685
SP_1943	518	351	0.9923	20.71x	14.3667
SP_1944	443	227	0.9639	15.52x	10.8643
SP_1945	620	1	0.0516	1.00x	0.034197
SP_1946	863	54	0.6756	2.96x	1.32667
SP_1947	170	427	1.0059	72.49x	53.2548
SP_1948	224	535	1.0045	72.07x	50.6391
SP_1949	188	45	0.8617	7.95x	5.07498
SP_1950	2990	35	0.2415	1.55x	0.248186
SP_1951	704	23	0.5043	2.07x	0.692684
SP_1952	929	0	0	0.00x	0
SP_1953	2096	21	0.1684	1.89x	0.212426
SP_1954	1403	26	0.4191	1.39x	0.392912
SP_1955	311	7	0.4277	1.05x	0.477219
SP_1956	767	93	0.8905	4.13x	2.5708
SP_1957	632	59	0.8244	3.43x	1.97931
SP_1958	161	4	0.2981	1.67x	0.526762
SP_1959	413	160	0.9782	12.59x	8.21391
SP_1960	3677	2868	0.9943	24.90x	16.5373
SP_1961	3611	4172	1.0003	36.60x	24.4961
SP_1962	107	0	0	0.00x	0
SP_1963	1331	477	0.997	11.35x	7.59837
SP_1964	824	97	0.8629	4.34x	2.49588
SP_1965	206	33	0.9272	4.49x	3.39646
SP_1966	1283	1202	0.9969	29.28x	19.8636
SP_1967	1037	196	0.9518	6.08x	4.00735
SP_1968	488	79	0.9098	5.63x	3.43232
SP_1969	539	119	0.9481	7.42x	4.68099
SP_1970	992	1585	1.001	50.85x	33.8764
SP_1971	164	17	0.689	2.73x	2.19778
SP_1972	707	571	1.0014	25.45x	17.1237
SP_1973	740	309	0.973	13.54x	8.85333
SP_1974	278	2	0.1835	1.00x	0.152533
SP_1975	926	69	0.8099	2.93x	1.57986
SP_1976	794	1164	0.9824	46.12x	31.0822
SP_1977	104	20	1.0096	4.35x	4.07734
SP_1978	1250	279	0.9712	7.16x	4.73232
SP_1979	827	922	1.0012	35.07x	23.6377
SP_1980	926	114	0.9104	4.32x	2.6102
SP_1981	1256	120	0.8432	3.59x	2.02568
SP_1982	683	63	0.8097	3.57x	1.95569
SP_1983	656	39	0.6951	2.34x	1.26049
SP_1984	878	68	0.7916	3.06x	1.64208
SP_1985	839	102	0.8796	4.40x	2.57762
SP_1986	314	21	0.8376	2.40x	1.41798
SP_1987	641	52	0.8674	2.86x	1.71999
SP_1988	2033	142	0.759	2.91x	1.48092
SP_1989	899	30	0.5773	1.79x	0.707524
SP_1990	560	50	0.7643	3.52x	1.89305
SP_1991	773	103	0.9198	4.44x	2.82512
SP_1992	665	27	0.6722	1.64x	0.860839
SP_1993	134	40	1.0075	8.06x	6.329
SP_1994	1214	827	0.9992	21.54x	14.4433
SP_1995	410	16	0.4146	2.84x	0.827401
SP_1996	452	132	0.9159	9.98x	6.19178
SP_1997	1388	246	0.9597	5.82x	3.75773
SP_1998	962	232	0.9667	6.67x	5.1132
SP_1999	1010	2020	0.998	63.44x	42.4043
SP_2000	599	85	0.8915	4.73x	3.00865
SP_2001	1097	61	0.7593	2.29x	1.17897
SP_2002	737	21	0.5658	1.54x	0.604132
SP_2003	884	26	0.5475	1.70x	0.623593
SP_2004	194	2	0.2165	1.00x	0.218579
SP_2005	131	4	0.3817	2.00x	0.647394
SP_2006	479	15	0.3967	2.39x	0.66395
SP_2007	536	379	1	21.66x	14.9918
SP_2008	176	192	1.0057	33.23x	23.1296
SP_2009	152	145	1.0066	29.44x	20.2257
SP_2010	2195	154	0.687	3.23x	1.48753
SP_2011	875	26	0.5429	1.75x	0.630007
SP_2012	1007	11070	1.001	346.99x	233.076
SP_2013	980	28	0.5469	1.63x	0.605776
SP_2014	338	103	0.8402	10.24x	6.46101
SP_2015	416	174	0.9976	13.00x	8.86821
SP_2016	872	26	0.5654	1.55x	0.632174
SP_2017	1310	16	0.2473	1.57x	0.258958
SP_2020	728	63	0.8104	3.35x	1.8348
SP_2021	1409	92	0.7871	2.61x	1.38438
SP_2022	1295	26	0.3236	1.77x	0.42568
SP_2023	308	34	0.9026	3.68x	2.3405
SP_2024	326	13	0.684	1.53x	0.845485
SP_2025	95	0	0	0.00x	0
SP_2026	2651	99	0.6141	1.94x	0.791782
SP_2027	410	245	0.9366	19.93x	12.6696
SP_2028	428	370	1.0023	24.91x	18.329
SP_2029	299	502	1.0033	49.96x	35.5969
SP_2030	1976	696	0.9545	11.72x	7.46796
SP_2031	1091	1	0.0293	1.00x	0.0194337
SP_2032	1673	1	0.0191	1.00x	0.0126731
SP_2033	683	0	0	0.00x	0
SP_2034	863	0	0	0.00x	0
SP_2035	665	1	0.0481	1.00x	0.0318829
SP_2036	485	0	0	0.00x	0
SP_2037	281	0	0	0.00x	0
SP_2038	1457	0	0	0.00x	0
SP_2039	623	19	0.5393	1.80x	0.646615
SP_2040	986	537	0.9523	18.13x	11.5472
SP_2041	824	317	0.9769	11.95x	8.15665
SP_2042	371	796	1.0027	65.22x	45.4903
SP_2043	131	7	0.0382	2.80x	1.13294
SP_2044	1190	714	0.9714	19.66x	12.7213
SP_2045	953	99	0.7765	4.26x	2.20253
SP_2047	413	1	0.0775	1.00x	0.0513369
SP_2048	461	1	0.0651	1.00x	0.0459916
SP_2049	260	1	0.1231	1.00x	0.0815467
SP_2050	404	3	0.2376	1.00x	0.157442
SP_2051	326	1	0.0982	1.00x	0.0650373
SP_2052	872	3	0.1089	1.00x	0.0729432
SP_2053	941	5	0.1456	1.17x	0.112658
SP_2054	371	81	0.8976	7.65x	4.62904
SP_2055	1058	410	0.9679	12.68x	8.21633
SP_2056	1151	280	0.9157	8.48x	5.15778
SP_2057	1817	368	0.945	6.82x	4.29411
SP_2058	1142	122	0.8555	3.98x	2.26503
SP_2059	857	110	0.8693	4.68x	2.7214
SP_2060	644	165	0.9224	8.74x	5.43223
SP_2061	359	13	0.6072	1.90x	0.767766
SP_2062	425	37	0.8424	3.27x	1.84583
SP_2063	1112	2247	1.0009	64.08x	42.8428
SP_2064	620	68	0.9113	3.74x	2.3254
SP_2065	1235	146	0.9012	4.05x	2.50649
SP_2066	1484	696	1.0007	14.80x	9.94387
SP_2067	1277	115	0.7815	3.54x	1.90936
SP_2068	434	190	0.9608	13.53x	9.28205
SP_2069	1460	439	0.9829	9.44x	6.37517
SP_2070	1349	486	0.9822	11.23x	7.63843
SP_2071	179	85	0.1899	45.74x	10.0681
SP_2072	728	6	0.1964	1.34x	0.174743
SP_2073	1766	421	0.9428	8.05x	5.05442
SP_2075	1694	167	0.8542	3.37x	2.09018
SP_2077	446	60	0.8857	3.99x	2.85231
SP_2078	1691	335	0.974	6.43x	4.20031
SP_2079	389	174	1.0026	13.10x	9.48374
SP_2081	461	42	0.8004	3.48x	1.93165
SP_2082	707	471	1.0014	20.95x	14.1248
SP_2083	1331	412	0.9609	10.20x	6.56295
SP_2084	875	12	0.3154	1.32x	0.290772
SP_2085	863	4	0.1251	1.19x	0.0982718
SP_2086	815	8	0.1828	1.48x	0.208119
SP_2087	752	18	0.4761	1.45x	0.507498
SP_2088	650	13	0.4338	1.42x	0.424043
SP_2090	440	0	0	0.00x	0
SP_2091	1016	293	0.9488	9.59x	6.1144
SP_2092	899	112	0.9032	4.26x	2.64142
SP_2093	968	124	0.7583	5.34x	2.71598
SP_2094	677	61	0.8744	3.13x	1.91039
SP_2095	539	78	0.9202	4.67x	3.06821
SP_2096	1130	205	0.9796	5.69x	3.84641
SP_2097	698	277	0.9799	12.71x	8.41403
SP_2098	911	65	0.8672	2.62x	1.51278
SP_2099	2465	670	0.944	9.17x	5.76286
SP_2100	1256	1794	1.0008	45.28x	30.284
SP_2101	2063	1865	0.9932	28.03x	19.1672
SP_2102	311	1872	0.9646	196.01x	127.622
SP_2103	848	21	0.3703	1.86x	0.525053
SP_2104	206	3	0.3592	1.09x	0.308769
SP_2105	572	83	0.9161	4.98x	3.07654
SP_2106	2258	91	0.3902	1.77x	0.854471
SP_2107	1517	97	0.7785	2.57x	1.35571
SP_2108	1271	505	0.9913	12.37x	8.42414
SP_2109	1307	91	0.8715	2.47x	1.4762
SP_2110	842	39	0.6746	2.11x	0.982047
SP_2111	800	23	0.5162	1.76x	0.609562
SP_2112	986	41	0.712	1.83x	0.881631
SP_2113	941	121	0.9288	4.22x	2.72631
SP_2114	1763	555	0.9614	10.39x	6.67453
SP_2115	230	16	0.7	3.01x	1.47493
SP_2116	641	6	0.2777	1.08x	0.19846
SP_2117	680	5	0.1485	1.59x	0.155898
SP_2118	200	3	0.365	1.16x	0.318032
SP_2119	215	11	0.7488	2.08x	1.08476
SP_2120	467	6	0.2976	1.37x	0.272405
[truncated: 108 more rows]
